# Supplementary material for: Genome-Wide Transcriptional Regulation of the Long Non-coding RNA Steroid Receptor RNA Activator in Human Erythroblasts
Source: Front Genet. 2020 Aug 11;11:850. doi: 10.3389/fgene.2020.00850 (PMC7431964; doi:10.3389/fgene.2020.00850)
Supplement: Supplementary file 13 [file Table_1.XLSX]

## Sheet: GO term SRA-binding genes
	GO	Term	Count	PValue	Genes
1	GO:0006469	negative regulation of protein kinase activity	25	0.000170352	TARBP2, LRRC15, GADD45A, CAMK2N2, FLRT1, AKT1S1, PRKAG2, SHB, PPM1F, FGFR1OP, SFN, SMYD3, DBNDD2, LRRC4B, SOCS3, GNAQ, PODN, PDPK1, AKT1, RTN4R, EPHA1, DEPTOR, YWHAG, WWTR1, PPP1R1A
2	GO:0016266	O-glycan processing	17	0.000655956	ST3GAL3, MUC12, B3GNT8, GALNT11, B3GNT2, MUC1, POC1B-GALNT4, MUC21, GALNT14, ST3GAL4, MUC20, MUC4, GALNT12, ST3GAL2, MUC6, MUC17, B4GALT5
3	GO:0008203	cholesterol metabolic process	18	0.00100221	NR0B2, PTCHD2, FDX1, APOE, APOA1, LCAT, CYP11B1, CUBN, APOC1, OSBPL5, PCSK9, CELA3B, ABCA1, ERLIN1, LRP5, APOL1, CYP11B2, CEBPA
4	GO:0006730	one-carbon metabolic process	11	0.00104854	CA7, SHMT2, AHCYL1, CA3, CA2, MAT1A, CA1, FPGS, CA6, CA5A, GNMT
5	GO:0042157	lipoprotein metabolic process	12	0.00218861	PCSK9, ABCA1, ZDHHC8, SCARB1, APOE, APOA1, HSPG2, SDC1, APOL1, LCAT, CUBN, APOC1
6	GO:0015701	bicarbonate transport	13	0.00244827	CA7, SLC26A9, CA3, BEST1, CA2, HBB, AQP1, SLC4A1, HBA2, CA1, SLC4A10, CA6, CA5A
7	GO:0051092	positive regulation of NF-kappaB transcription factor activity	27	0.00295111	IKBKB, CIB1, NTRK1, AGT, PIDD, CARD14, RBCK1, TRAPPC9, HSPA1B, UBC, MAP3K13, CHUK, MTDH, TRAF1, TNF, RPS6KA4, PRKD2, CARD11, TRAF6, PLA2G1B, TAB2, CFLAR, ARHGEF2, TAB1, TNFRSF11A, NFKB2, RIPK1
8	GO:0045742	positive regulation of epidermal growth factor receptor signaling pathway	9	0.00331112	HAP1, PDE6G, AKT1, SHKBP1, AGT, SOS1, FASLG, HIP1, UBC
9	GO:0008284	positive regulation of cell proliferation	72	0.00369693	RARA, PDGFA, MARK4, HCK, CD248, FLT3LG, GHRH, SP6, PRAME, MAPK1, NACC1, IL34, SHMT2, S100A13, DBF4B, SFRP1, IL31RA, FGFR1OP, IL9, ADRA1D, MZB1, NKX3-1, ROGDI, TNFRSF11A, MLXIPL, MATK, WWTR1, TIPIN, NOTCH1, GLI1, F2, AVPR2, PRAMEF12, CIB1, FGFR1, PRAMEF1, CARM1, SSBP3, STOX1, PRAMEF4, CRKL, PDF, SLC25A5, PDGFB, PRAMEF10, LRP5, SHH, PROK1, TIMP1, ACER3, NKX2-6, MAS1, IL21, KDR, IFNG, KMT2D, WNT2, S…
10	GO:0015671	oxygen transport	7	0.00387524	CYGB, HBB, HBE1, HBM, HBG1, HBA2, HBD
11	GO:0007249	I-kappaB kinase/NF-kappaB signaling	15	0.00531254	CHUK, AVPR2, TNIP2, IKBKB, TNF, TRAF6, TAB2, TAB1, RBCK1, TBK1, RELB, NKIRAS2, NFKB2, UBC, RIPK1
12	GO:0001934	positive regulation of protein phosphorylation	25	0.00648657	F2, CIB1, NTRK1, RSPO1, AXIN1, FLT3LG, MAPK3, AKTIP, CARD14, IL34, SPN, KDR, TNF, ENG, SENP2, C3, SIRT1, PDE8A, RASGRP1, AKT1, NKX3-1, ODAM, DAXX, TBX1, RIPK1
13	GO:0021522	spinal cord motor neuron differentiation	7	0.00788249	GDPD5, IFT172, PTCH1, SHH, CACNA1A, GBX1, ABT1
14	GO:0030855	epithelial cell differentiation	16	0.00912587	NR5A2, TAGLN, TOLLIP, FZD2, MUC1, NEUROG3, PTER, GSTA2, KRT4, ID3, CBR1, TBX1, GSTA1, VIL1, KRT14, CPT1A
15	GO:0032869	cellular response to insulin stimulus	17	0.00976826	EEF2K, GPLD1, PLA2G1B, TBC1D4, PCSK9, SLC25A33, APRT, GCLC, PARP1, PDPK1, AKT1, HDAC5, SP1, INHBB, YWHAG, GCK, RAB8A
16	GO:0008344	adult locomotory behavior	13	0.0103895	TBCE, ARCN1, CNP, PPT1, SEZ6L2, DRD4, CSTB, GRIN2D, NTSR1, NTAN1, OPRD1, DNM1, PUM1
17	GO:0034097	response to cytokine	13	0.0103895	RARA, AVPR2, PPP3CB, PTGES, TNFRSF11A, JUND, RELB, DDOST, NFKB2, SPARC, TIMP1, FNTB, TIMP2
18	GO:0071901	negative regulation of protein serine/threonine kinase activity	7	0.0107282	CDK5RAP3, CIB1, PRKAG2, LRP5, H2AFY, YWHAG, SFN
19	GO:0090090	negative regulation of canonical Wnt signaling pathway	29	0.0129673	GLI1, PSMD5, RBX1, APOE, AXIN1, PPP2R3A, IGFBP6, DKK1, PSME4, SHH, APC2, FUZ, UBC, PSMC4, DACT3, SFRP1, CBY1, PSMD4, PSMD3, PSMD2, LZTS2, NPHP3, TCF7L2, NPHP4, WWTR1, ANKRD6, NOTCH1, NOTUM, PSMD9
20	GO:0051289	protein homotetramerization	14	0.0133555	SHMT2, CRTC1, TK1, GOLGA2, ALDOA, MAT1A, PCBD2, DNM1L, KCNJ12, DECR1, PCBD1, ALDH5A1, CRTC3, GNMT
21	GO:0038166	angiotensin-activated signaling pathway	5	0.018497	AHCYL1, CA2, MAS1, AGTRAP, AGT
22	GO:0030324	lung development	16	0.0191003	ITGA3, PDPN, GLI1, TBX4, WNT2, JMJD6, SPARC, NPHP3, TAB1, ACVR2B, ADAMTS2, SHH, PPP1CA, NOTCH1, SLC23A1, CEBPA
23	GO:0061025	membrane fusion	11	0.0205105	STX11, SNAP23, DCSTAMP, DNM1L, RIMS1, NSFL1C, STX1A, UBXN2A, USO1, DNM1, STX10
24	GO:0007259	JAK-STAT cascade	9	0.0212038	SOCS3, IFNL2, IFNL1, IFNAR1, IL15RA, FGFR3, IL31RA, IFNL3, GH1
25	GO:0048167	regulation of synaptic plasticity	9	0.0212038	RARA, BAIAP2, HRH1, PPP3CB, NPAS4, CDK5, RASGRF1, YWHAG, VGF
26	GO:0097190	apoptotic signaling pathway	15	0.0232411	DAPL1, TNFRSF8, SPN, TNFRSF25, FASTK, P2RX4, DAP3, SGPL1, DAP, PTGIS, TNFRSF11A, SHH, FASLG, HIP1, RIPK1
27	GO:0006520	cellular amino acid metabolic process	10	0.0289517	SLC6A6, SLC7A5, SDSL, MTHFR, SLC7A7, PM20D1, SDS, GLUD1, BPHL, SLC7A4
28	GO:0010629	negative regulation of gene expression	24	0.0289585	SFMBT2, REST, MAP2K2, AGT, ENSG00000264813, CCNB1, ACE, STOX1, HINFP, PDGFB, NR0B2, TERT, SFRP1, IFNG, TNF, ENG, TP53INP1, TERF2, SIRT1, AKT1, NKX3-1, TBK1, PC, OPRD1, SLC35C2
29	GO:0050796	regulation of insulin secretion	14	0.0316944	PPP3CB, TNF, IFNG, CACNA1A, STX1A, UQCC2, ADRA2C, SLC8B1, SLC25A5, SSTR5, ITPR3, ITPR1, GCK, CPT1A
30	GO:0045606	positive regulation of epidermal cell differentiation	4	0.0341359	IL20, PTCH1, SFN, C1orf172
31	GO:0060732	positive regulation of inositol phosphate biosynthetic process	4	0.0341359	MAS1, PTH1R, NTSR1, PTAFR
32	GO:0006865	amino acid transport	9	0.0352247	PDPN, SLC6A6, SLC7A5, SLC16A10, SLC38A1, SLC7A10, SLC6A15, SLC7A7, SLC1A5
33	GO:0006754	ATP biosynthetic process	8	0.0362449	ATP5J, MT-ATP8, ALDOA, PRKAG2, ATP5G2, MT-ATP6, ATP5G1, GBAS
34	GO:0048008	platelet-derived growth factor receptor signaling pathway	8	0.0362449	PLAT, PTPRJ, SGPL1, PDGFB, PTPN11, PDGFA, BCR, GAB1
35	GO:0006099	tricarboxylic acid cycle	8	0.0362449	SDHB, SDHC, CS, OGDHL, DLAT, IDH3A, IDH2, ACO2
36	GO:0033209	tumor necrosis factor-mediated signaling pathway	21	0.0363095	PSMD5, PSMC4, IKBKB, TNFRSF8, CD70, TNFRSF25, TNF, PSMD4, CDIP1, PSMD3, PSMD2, COMMD7, TNFSF15, CARD14, LTB, TNFRSF11A, PSME4, FASLG, UBC, RIPK1, PSMD9
37	GO:0043248	proteasome assembly	5	0.0363899	PSMD5, PSMG2, PSMG4, PSMD4, ADRM1
38	GO:0009950	dorsal/ventral axis specification	5	0.0363899	VAX2, MDFI, SFRP1, SENP2, AXIN1
39	GO:0060766	negative regulation of androgen receptor signaling pathway	5	0.0363899	SMARCA4, FOXP1, SFRP1, NODAL, SIRT1
40	GO:0060707	trophoblast giant cell differentiation	5	0.0363899	HAND1, MDFI, SOCS3, SNAI1, SENP2
41	GO:0050727	regulation of inflammatory response	13	0.0431782	PGLYRP2, MCPH1, FANCA, NAF1, XIAP, MAS1, HCK, IL20, FOXP1, PIK3AP1, ZYX, SBNO2, AHSG
42	GO:0045944	positive regulation of transcription from RNA polymerase II promoter	127	0.0468081	MED14, RARA, FOSB, ARID4A, EBF1, GATA6, BCL9, FLT3LG, GLIS2, BMP6, PLAGL1, NFIC, ETV5, NR5A2, SP7, ONECUT3, NODAL, SENP2, TRAF6, CREB3L2, PLA2G1B, CDK5RAP3, ZNF350, MLXIPL, WWTR1, NOTCH1, GLI1, PPP3CB, REST, EVX1, SSBP3, HELZ2, SKAP1, FOXJ1, CEBPA, MED13, CHUK, SETD3, RGMA, IL26, SUMO2, IFNG, RPS6KA4, MSX1, RNF222, EN2, TP73, SIRT1, NEUROG3, CSRNP2, FOXL2, TCF7L2, ZFAT, ZMIZ2, CRTC3, SMARCA4, TME…
43	GO:0014066	regulation of phosphatidylinositol 3-kinase signaling	15	0.0477642	PTPN11, PDGFA, FGFR1, PIK3CD, GAB1, PPP2R5C, PIP4K2C, GRB2, PPP1R16B, RASGRP1, PDGFB, MAPK3, AKT1, FGFR3, MAPK1
44	GO:0045666	positive regulation of neuron differentiation	15	0.0477642	GDPD5, RARA, NCOA1, BMP6, TCF3, ETV5, ECT2, IFNG, TLE6, FGFR1, GDF6, ADRA2C, NEUROG3, TIMP2, MMD
45	GO:0042632	cholesterol homeostasis	13	0.0479746	MED13, SCARB1, NR5A2, PTCHD2, APOE, APOA1, LCAT, SIRT1, PCSK9, EHD1, ABCA1, ABCG8, LRP5
46	GO:0015804	neutral amino acid transport	5	0.0480529	SLC7A5, SLC38A1, SLC7A10, SLC6A15, SLC1A5
