# Supplementary material for: Genome-Wide Transcriptional Regulation of the Long Non-coding RNA Steroid Receptor RNA Activator in Human Erythroblasts
Source: Front Genet. 2020 Aug 11;11:850. doi: 10.3389/fgene.2020.00850 (PMC7431964; doi:10.3389/fgene.2020.00850)
Supplement: Supplementary file 14 [file Table_2.XLSX]

## Sheet: K562 DEGs
No.	Ensembl ID	Gene name	Log2Fold-change	P-value
1	ENSG00000268869	ESPNP	-5.05517	8.69628e-16
2	ENSG00000187017	ESPN	-4.87441	2.89559e-24
3	ENSG00000279360	AC007546.2	-4.60757	0.00227244
4	ENSG00000227684	CROCCP4	-4.32797	1.038e-08
5	ENSG00000162366	PDZK1IP1	-4.14929	1.98472e-12
6	ENSG00000251085	RP11-893F2.6	-4.04801	0.000458474
7	ENSG00000188175	HEPACAM2	-4.02593	5.81649e-20
8	ENSG00000166947	EPB42	-3.71857	4.06943e-18
9	ENSG00000226004	AL591468.1	-3.67234	9.34467e-13
10	ENSG00000240583	AQP1	-3.54575	1.8485e-15
11	ENSG00000123999	INHA	-3.45447	2.85611e-11
12	ENSG00000260793	AC003102.1	-3.25466	3.21842e-12
13	ENSG00000102575	ACP5	-3.13241	1.01238e-07
14	ENSG00000091513	TF	-3.06029	3.39568e-11
15	ENSG00000263761	GDF2	-2.98355	6.60455e-11
16	ENSG00000224805	LINC00853	-2.88729	7.92647e-07
17	ENSG00000248367	AC008610.1	-2.81338	0.0011408
18	ENSG00000103316	CRYM	-2.81114	3.05622e-10
19	ENSG00000253483	AC104561.2	-2.80806	3.33278e-05
20	ENSG00000158874	APOA2	-2.75648	0.00678204
21	ENSG00000160185	UBASH3A	-2.73036	6.6444e-09
22	ENSG00000092295	TGM1	-2.72884	2.13076e-07
23	ENSG00000254480	AC015689.1	-2.72768	5.3209e-05
24	ENSG00000230899	MAGEA8-AS1	-2.70814	0.000313883
25	ENSG00000278276	AL110115.2	-2.67735	0.00566613
26	ENSG00000280738	AC013722.1	-2.66237	5.48607e-06
27	ENSG00000064201	TSPAN32	-2.57786	1.05999e-05
28	ENSG00000186951	PPARA	-2.5686	4.31315e-09
29	ENSG00000135924	DNAJB2	-2.56639	3.76987e-06
30	ENSG00000227188	MGAT3-AS1	-2.56071	1.84258e-07
31	ENSG00000099785	MARCH2	-2.55612	3.17845e-07
32	ENSG00000225807	AC069281.1	-2.53756	4.46088e-05
33	ENSG00000087085	ACHE	-2.45385	9.39022e-09
34	ENSG00000237137	AL159169.1	-2.41742	0.0081249
35	ENSG00000169877	AHSP	-2.39303	2.42477e-08
36	ENSG00000110195	FOLR1	-2.35517	7.30834e-06
37	ENSG00000158578	ALAS2	-2.35143	2.21504e-08
38	ENSG00000257221	AC007569.1	-2.33533	1.06009e-05
39	ENSG00000081051	AFP	-2.32289	2.46522e-07
40	ENSG00000136235	GPNMB	-2.3124	3.71008e-06
41	ENSG00000213126	AC092642.1	-2.29877	0.000424168
42	ENSG00000168754	FAM178B	-2.28957	5.0846e-08
43	ENSG00000231327	LINC01816	-2.27799	0.000206513
44	ENSG00000052344	PRSS8	-2.24682	6.62291e-06
45	ENSG00000213523	SRA1	-2.23021	1.41394e-07
46	ENSG00000233799	AC139887.1	-2.18876	0.00301834
47	ENSG00000072182	ASIC4	-2.17822	8.28913e-07
48	ENSG00000170271	FAXDC2	-2.13858	4.35124e-07
49	ENSG00000260095	AC106820.3	-2.12772	0.00758623
50	ENSG00000269600	AC016629.2	-2.12053	6.07544e-07
51	ENSG00000080819	CPOX	-2.09363	9.15794e-07
52	ENSG00000143595	AQP10	-2.0699	2.43101e-06
53	ENSG00000253986	AC104561.3	-2.03708	0.000175159
54	ENSG00000269906	AL606834.1	-2.03571	0.000176767
55	ENSG00000168126	OR2W6P	-2.0305	7.44493e-06
56	ENSG00000185499	MUC1	-2.01307	0.000454888
57	ENSG00000202502	RNA5SP151	-2.01292	0.00101085
58	ENSG00000133742	CA1	-2.00349	1.94759e-06
59	ENSG00000278023	RDM1	-2.00078	7.04233e-06
60	ENSG00000122378	PRXL2A	-1.99294	7.04656e-06
61	ENSG00000271736	AL138900.3	-1.98241	1.22936e-05
62	ENSG00000143224	PPOX	-1.96751	4.21092e-06
63	ENSG00000260000	AL133338.1	-1.95677	9.28077e-06
64	ENSG00000271109	AC008555.5	-1.95624	1.39398e-05
65	ENSG00000281852	LINC00891	-1.95272	9.14305e-06
66	ENSG00000164849	GPR146	-1.94272	0.00209039
67	ENSG00000177854	TMEM187	-1.94247	1.499e-05
68	ENSG00000105976	MET	-1.9298	7.9912e-05
69	ENSG00000235194	PPP1R3E	-1.92767	2.70886e-05
70	ENSG00000250361	GYPB	-1.925	4.76165e-06
71	ENSG00000135074	ADAM19	-1.91945	1.39194e-05
72	ENSG00000269921	AC068620.1	-1.91173	0.000282564
73	ENSG00000255425	OR8G3P	-1.90798	0.00012618
74	ENSG00000187140	FOXD3	-1.90313	0.000391178
75	ENSG00000169242	EFNA1	-1.89884	0.000103365
76	ENSG00000128284	APOL3	-1.89656	7.39488e-05
77	ENSG00000257624	AC004024.1	-1.88799	0.00129563
78	ENSG00000155980	KIF5A	-1.87766	1.28508e-05
79	ENSG00000233585	AC231533.2	-1.87734	0.000131247
80	ENSG00000139187	KLRG1	-1.87652	6.38115e-05
81	ENSG00000211584	SLC48A1	-1.86877	1.04233e-05
82	ENSG00000110013	SIAE	-1.84865	4.75851e-05
83	ENSG00000236423	LINC01134	-1.84339	0.000405135
84	ENSG00000255119	AP003385.3	-1.81346	0.000300817
85	ENSG00000204314	PRRT1	-1.80883	0.00018226
86	ENSG00000196296	ATP2A1	-1.80073	0.000780407
87	ENSG00000178107	AL161668.1	-1.78449	0.00904044
88	ENSG00000250666	LINC01596	-1.78294	4.56798e-05
89	ENSG00000116857	TMEM9	-1.77713	2.55959e-05
90	ENSG00000238832	snoU109	-1.76909	0.000492078
91	ENSG00000171433	GLOD5	-1.76846	0.000491634
92	ENSG00000260592	AC130456.3	-1.76399	0.000709014
93	ENSG00000246263	UBR5-AS1	-1.76249	8.3682e-05
94	ENSG00000108515	ENO3	-1.74912	0.000115322
95	ENSG00000108679	LGALS3BP	-1.74674	6.59021e-05
96	ENSG00000197446	CYP2F1	-1.74437	0.000340509
97	ENSG00000166046	TCP11L2	-1.74215	0.00269075
98	ENSG00000239415	AP001469.3	-1.73667	9.90222e-05
99	ENSG00000139629	GALNT6	-1.73247	5.57993e-05
100	ENSG00000204228	HSD17B8	-1.73167	7.57446e-05
101	ENSG00000007255	TRAPPC6A	-1.73119	7.37695e-05
102	ENSG00000224186	C5orf66	-1.72718	0.00306789
103	ENSG00000122574	WIPF3	-1.7113	8.34271e-05
104	ENSG00000212694	LINC01089	-1.70943	0.000144972
105	ENSG00000213626	LBH	-1.7043	7.20991e-05
106	ENSG00000188672	RHCE	-1.70113	6.6741e-05
107	ENSG00000110888	CAPRIN2	-1.69414	0.000113586
108	ENSG00000280123	AC023632.6	-1.69277	0.00030523
109	ENSG00000116990	MYCL	-1.67911	0.000230314
110	ENSG00000256101	AC092745.1	-1.66826	0.000589923
111	ENSG00000140009	ESR2	-1.66688	0.000240077
112	ENSG00000156381	ANKRD9	-1.65899	0.000307772
113	ENSG00000065361	ERBB3	-1.65373	0.000744974
114	ENSG00000259658	AC027559.1	-1.65364	0.000943151
115	ENSG00000260625	AC026471.2	-1.65201	0.0071226
116	ENSG00000242828	AC068756.1	-1.64279	0.00622487
117	ENSG00000273355	AP000894.4	-1.63437	0.00112268
118	ENSG00000230798	FOXD3-AS1	-1.62621	0.000625996
119	ENSG00000213889	PPM1N	-1.62261	0.000392301
120	ENSG00000115255	REEP6	-1.61048	0.000149401
121	ENSG00000100100	PIK3IP1	-1.60887	0.000894055
122	ENSG00000138030	KHK	-1.60499	0.000293942
123	ENSG00000250722	SELENOP	-1.60223	0.00056392
124	ENSG00000101951	PAGE4	-1.59581	0.000869486
125	ENSG00000185010	F8	-1.59402	0.00118524
126	ENSG00000130176	CNN1	-1.58809	0.000543177
127	ENSG00000139194	RBP5	-1.58496	0.000309803
128	ENSG00000196547	MAN2A2	-1.58185	0.000232003
129	ENSG00000102804	TSC22D1	-1.57773	0.000237451
130	ENSG00000197465	GYPE	-1.57229	0.000190839
131	ENSG00000259363	AC090825.1	-1.56933	0.00866735
132	ENSG00000156587	UBE2L6	-1.56719	0.000274953
133	ENSG00000147454	SLC25A37	-1.56365	0.000244225
134	ENSG00000188707	ZBED6CL	-1.55905	0.000267765
135	ENSG00000165572	KBTBD6	-1.55723	0.000286723
136	ENSG00000173821	RNF213	-1.55252	0.000329107
137	ENSG00000134321	RSAD2	-1.55094	0.000738756
138	ENSG00000214401	KANSL1-AS1	-1.54925	0.00269233
139	ENSG00000226453	LINC02542	-1.54368	0.00491514
140	ENSG00000108799	EZH1	-1.54233	0.000347139
141	ENSG00000204949	FAM83A-AS1	-1.53993	0.000582862
142	ENSG00000137648	TMPRSS4	-1.53641	0.000491487
143	ENSG00000216775	AL109918.1	-1.53324	0.000452555
144	ENSG00000235169	SMIM1	-1.53198	0.000407691
145	ENSG00000233396	LINC01719	-1.53101	0.00196049
146	ENSG00000247796	AC008966.1	-1.52995	0.000873397
147	ENSG00000214049	UCA1	-1.52844	0.000353708
148	ENSG00000180354	MTURN	-1.52625	0.000927058
149	ENSG00000047597	XK	-1.52537	0.000353141
150	ENSG00000276368	HIST1H2AJ	-1.52482	0.00070156
151	ENSG00000169894	MUC3A	-1.52193	0.00598488
152	ENSG00000084444	FAM234B	-1.51324	0.000618397
153	ENSG00000237118	CYP2F2P	-1.51041	0.00127093
154	ENSG00000196177	ACADSB	-1.50999	0.000596419
155	ENSG00000102878	HSF4	-1.50995	0.00540812
156	ENSG00000138821	SLC39A8	-1.50783	0.000377151
157	ENSG00000197208	SLC22A4	-1.50498	0.000671478
158	ENSG00000162997	PRORSD1P	-1.50385	0.00093793
159	ENSG00000198221	AFDN-DT	-1.49183	0.00380996
160	ENSG00000006747	SCIN	-1.4891	0.000536864
161	ENSG00000272288	AL451165.2	-1.48855	0.00738002
162	ENSG00000160973	FOXH1	-1.48805	0.00114481
163	ENSG00000071794	HLTF	-1.48625	0.000525915
164	ENSG00000186481	ANKRD20A5P	-1.48337	0.00218735
165	ENSG00000263823	AC009831.1	-1.48117	0.00533988
166	ENSG00000010318	PHF7	-1.47784	0.00080776
167	ENSG00000186591	UBE2H	-1.47316	0.000723294
168	ENSG00000090238	YPEL3	-1.46969	0.00636633
169	ENSG00000056998	GYG2	-1.46815	0.00151569
170	ENSG00000267213	AC007773.1	-1.46676	0.00769765
171	ENSG00000244041	LINC01011	-1.46533	0.000915333
172	ENSG00000274943	AC079684.1	-1.46509	0.001549
173	ENSG00000235750	KIAA0040	-1.4602	0.000719307
174	ENSG00000249087	ZNF436-AS1	-1.45853	0.00118065
175	ENSG00000155465	SLC7A7	-1.45839	0.00351804
176	ENSG00000280018	CU634019.6	-1.45559	0.00118576
177	ENSG00000066926	FECH	-1.45549	0.000633019
178	ENSG00000063854	HAGH	-1.45514	0.000964391
179	ENSG00000253154	AC100801.1	-1.45513	0.000986648
180	ENSG00000215424	MCM3AP-AS1	-1.45427	0.000883048
181	ENSG00000183087	GAS6	-1.45246	0.00141236
182	ENSG00000242715	CCDC169	-1.44447	0.0010871
183	ENSG00000251434	AC104071.1	-1.44316	0.0033278
184	ENSG00000105697	HAMP	-1.44292	0.00923529
185	ENSG00000227879	PSPC1P1	-1.44064	0.00174566
186	ENSG00000185340	GAS2L1	-1.44031	0.0026735
187	ENSG00000253651	SOD1P3	-1.4349	0.00319617
188	ENSG00000147642	SYBU	-1.43083	0.00106181
189	ENSG00000137171	KLC4	-1.43063	0.00159681
190	ENSG00000188690	UROS	-1.42844	0.000805589
191	ENSG00000265972	TXNIP	-1.42771	0.000808503
192	ENSG00000140450	ARRDC4	-1.4239	0.000936631
193	ENSG00000134817	APLNR	-1.42281	0.00192131
194	ENSG00000110911	SLC11A2	-1.42237	0.000941211
195	ENSG00000146530	VWDE	-1.4216	0.000915471
196	ENSG00000151692	RNF144A	-1.41522	0.0013446
197	ENSG00000205309	NT5M	-1.4148	0.00658809
198	ENSG00000109756	RAPGEF2	-1.41272	0.00145377
199	ENSG00000132386	SERPINF1	-1.41091	0.00106392
200	ENSG00000185432	METTL7A	-1.40534	0.00131301
201	ENSG00000092036	HAUS4	-1.40154	0.0016467
202	ENSG00000278828	HIST1H3H	-1.39644	0.00119739
203	ENSG00000102524	TNFSF13B	-1.39287	0.00465455
204	ENSG00000114796	KLHL24	-1.38685	0.00154011
205	ENSG00000240065	PSMB9	-1.38611	0.0063343
206	ENSG00000196747	HIST1H2AI	-1.3853	0.00151992
207	ENSG00000196517	SLC6A9	-1.38512	0.0020423
208	ENSG00000214881	TMEM14DP	-1.37829	0.00185069
209	ENSG00000121390	PSPC1	-1.37685	0.00122097
210	ENSG00000246090	AP002026.1	-1.37638	0.00311168
211	ENSG00000277511	AC116407.2	-1.37606	0.00860087
212	ENSG00000227533	SLC2A1-AS1	-1.37345	0.00355569
213	ENSG00000272145	NFYC-AS1	-1.37296	0.00515933
214	ENSG00000112759	SLC29A1	-1.37217	0.0013249
215	ENSG00000260329	AC007541.1	-1.367	0.0020275
216	ENSG00000271576	AL359504.2	-1.36619	0.00222712
217	ENSG00000129355	CDKN2D	-1.35737	0.00324766
218	ENSG00000120915	EPHX2	-1.3553	0.00192818
219	ENSG00000185418	TARSL2	-1.35449	0.00215461
220	ENSG00000106992	AK1	-1.34789	0.00330337
221	ENSG00000163322	ABRAXAS1	-1.34664	0.00203697
222	ENSG00000143627	PKLR	-1.34651	0.00190483
223	ENSG00000197102	DYNC1H1	-1.3439	0.00167828
224	ENSG00000183508	TENT5C	-1.33631	0.00181865
225	ENSG00000106066	CPVL	-1.33251	0.00289374
226	ENSG00000273723	AL139089.1	-1.33154	0.00448323
227	ENSG00000276966	HIST1H4E	-1.3312	0.00277555
228	ENSG00000213123	TCTEX1D2	-1.32851	0.00701024
229	ENSG00000196890	HIST3H2BB	-1.3268	0.00483708
230	ENSG00000086506	HBQ1	-1.32661	0.00218126
231	ENSG00000151876	FBXO4	-1.32648	0.00235576
232	ENSG00000267939	AC008946.1	-1.32501	0.00939295
233	ENSG00000198270	TMEM116	-1.32424	0.00225409
234	ENSG00000177738	AC025171.1	-1.32383	0.00413625
235	ENSG00000176912	TYMSOS	-1.32185	0.00317366
236	ENSG00000149218	ENDOD1	-1.3218	0.00247425
237	ENSG00000232442	MHENCR	-1.31948	0.00509208
238	ENSG00000104763	ASAH1	-1.307	0.00225987
239	ENSG00000162722	TRIM58	-1.30443	0.00249068
240	ENSG00000276007	AC079414.3	-1.30223	0.0068866
241	ENSG00000104863	LIN7B	-1.30057	0.00430462
242	ENSG00000173137	ADCK5	-1.29863	0.00424424
243	ENSG00000227540	DNAJC9-AS1	-1.29808	0.00426539
244	ENSG00000261366	MANEA-DT	-1.29673	0.00546599
245	ENSG00000001461	NIPAL3	-1.28996	0.00275533
246	ENSG00000126001	CEP250	-1.28934	0.00311938
247	ENSG00000086619	ERO1B	-1.28573	0.00372561
248	ENSG00000137210	TMEM14B	-1.28304	0.00282285
249	ENSG00000213347	MXD3	-1.28213	0.00474641
250	ENSG00000215256	DHRS4-AS1	-1.26778	0.00456539
251	ENSG00000122694	GLIPR2	-1.26654	0.00620165
252	ENSG00000104823	ECH1	-1.2626	0.00347443
253	ENSG00000269609	RPARP-AS1	-1.26151	0.00391641
254	ENSG00000060642	PIGV	-1.25655	0.00438193
255	ENSG00000172250	SERHL	-1.25476	0.00719284
256	ENSG00000245849	RAD51-AS1	-1.25082	0.00595026
257	ENSG00000131711	MAP1B	-1.2491	0.00342944
258	ENSG00000269405	NXF2	-1.24811	0.00516712
259	ENSG00000245149	RNF139-AS1	-1.24612	0.0048768
260	ENSG00000132635	PCED1A	-1.24604	0.00859071
261	ENSG00000172331	BPGM	-1.24218	0.00377752
262	ENSG00000182973	CNOT10	-1.24189	0.00374885
263	ENSG00000143416	SELENBP1	-1.24147	0.00435538
264	ENSG00000226751	AF127936.1	-1.24133	0.00544097
265	ENSG00000140367	UBE2Q2	-1.24065	0.00356123
266	ENSG00000161558	TMEM143	-1.24005	0.00643458
267	ENSG00000181444	ZNF467	-1.23718	0.00912678
268	ENSG00000162367	TAL1	-1.23437	0.00414641
269	ENSG00000134326	CMPK2	-1.23349	0.0060125
270	ENSG00000143630	HCN3	-1.23307	0.00579019
271	ENSG00000102010	BMX	-1.23064	0.00681923
272	ENSG00000160219	GAB3	-1.22788	0.00474068
273	ENSG00000115738	ID2	-1.22486	0.00444985
274	ENSG00000187954	CYHR1	-1.22479	0.00510908
275	ENSG00000261326	LINC01355	-1.22127	0.00590028
276	ENSG00000142082	SIRT3	-1.21948	0.00501583
277	ENSG00000164307	ERAP1	-1.21798	0.00498192
278	ENSG00000141562	NARF	-1.21683	0.00461815
279	ENSG00000185513	L3MBTL1	-1.21293	0.00921861
280	ENSG00000203880	PCMTD2	-1.21028	0.00524675
281	ENSG00000128596	CCDC136	-1.20967	0.00957318
282	ENSG00000183891	TTC32	-1.20781	0.00500217
283	ENSG00000119711	ALDH6A1	-1.20744	0.00582639
284	ENSG00000174456	C12orf76	-1.20427	0.00646814
285	ENSG00000114770	ABCC5	-1.2041	0.00488513
286	ENSG00000053524	MCF2L2	-1.19616	0.00825153
287	ENSG00000253982	AC100810.1	-1.19544	0.00808156
288	ENSG00000251637	AP003716.1	-1.1948	0.00922525
289	ENSG00000111674	ENO2	-1.19304	0.00717618
290	ENSG00000184785	SMIM10	-1.19295	0.00696796
291	ENSG00000100116	GCAT	-1.1928	0.00576655
292	ENSG00000047188	YTHDC2	-1.1928	0.0058379
293	ENSG00000124006	OBSL1	-1.18899	0.00947521
294	ENSG00000123643	SLC36A1	-1.18846	0.0065919
295	ENSG00000167972	ABCA3	-1.18718	0.00760333
296	ENSG00000072274	TFRC	-1.18521	0.00574096
297	ENSG00000135709	KIAA0513	-1.18184	0.00712096
298	ENSG00000256269	HMBS	-1.17909	0.00614493
299	ENSG00000135677	GNS	-1.17708	0.00581445
300	ENSG00000137478	FCHSD2	-1.17001	0.00969552
301	ENSG00000054983	GALC	-1.16688	0.00753266
302	ENSG00000259479	SORD2P	-1.16409	0.00718468
303	ENSG00000237289	CKMT1B	-1.16335	0.0090619
304	ENSG00000120832	MTERF2	-1.1628	0.0069457
305	ENSG00000198336	MYL4	-1.15765	0.00720072
306	ENSG00000141338	ABCA8	-1.15599	0.00960262
307	ENSG00000132478	UNK	-1.15553	0.00825602
308	ENSG00000119801	YPEL5	-1.14463	0.00785346
309	ENSG00000103160	HSDL1	-1.14175	0.00876743
310	ENSG00000269343	ZNF587B	-1.14061	0.00932646
311	ENSG00000143774	GUK1	-1.13998	0.00767644
312	ENSG00000204315	FKBPL	-1.13977	0.00890584
313	ENSG00000162522	KIAA1522	-1.13971	0.00978384
314	ENSG00000196693	ZNF33B	-1.13655	0.00941477
315	ENSG00000147813	NAPRT	-1.13304	0.00882335
316	ENSG00000011523	CEP68	-1.13255	0.00939345
317	ENSG00000203668	CHML	-1.13062	0.00826218
318	ENSG00000140263	SORD	-1.12576	0.00880274
319	ENSG00000164187	LMBRD2	-1.12516	0.00994099
320	ENSG00000170180	GYPA	-1.12427	0.0078966
321	ENSG00000162433	AK4	-1.12279	0.00913484
322	ENSG00000279669	AC079801.1	-1.11577	0.00877586
323	ENSG00000111057	KRT18	1.30821	0.00964179
324	ENSG00000143384	MCL1	1.31804	0.00996583
325	ENSG00000205765	C5orf51	1.32323	0.009772
326	ENSG00000125968	ID1	1.3293	0.00952682
327	ENSG00000173926	MARCH3	1.32971	0.00968557
328	ENSG00000215089	KRT18P11	1.3298	0.009855
329	ENSG00000121039	RDH10	1.33115	0.00877283
330	ENSG00000198252	STYX	1.33132	0.00992642
331	ENSG00000095794	CREM	1.33556	0.00927279
332	ENSG00000104691	UBXN8	1.34112	0.00993976
333	ENSG00000129083	COPB1	1.34467	0.00864825
334	ENSG00000184574	LPAR5	1.34856	0.00897898
335	ENSG00000068796	KIF2A	1.34953	0.0089564
336	ENSG00000149257	SERPINH1	1.35067	0.00896802
337	ENSG00000132388	UBE2G1	1.35341	0.00859441
338	ENSG00000100522	GNPNAT1	1.35647	0.00917285
339	ENSG00000116350	SRSF4	1.36179	0.00836978
340	ENSG00000028137	TNFRSF1B	1.36301	0.00816111
341	ENSG00000196730	DAPK1	1.36444	0.00950363
342	ENSG00000147465	STAR	1.36459	0.00831933
343	ENSG00000136929	HEMGN	1.36536	0.00760553
344	ENSG00000164346	NSA2	1.37061	0.00826397
345	ENSG00000109534	GAR1	1.37772	0.00796381
346	ENSG00000156140	ADAMTS3	1.37987	0.00837827
347	ENSG00000093010	COMT	1.385	0.00704718
348	ENSG00000151689	INPP1	1.38522	0.00867308
349	ENSG00000154229	PRKCA	1.38703	0.00813975
350	ENSG00000072803	FBXW11	1.39563	0.00730121
351	ENSG00000196937	FAM3C	1.39899	0.00697095
352	ENSG00000122406	RPL5	1.40018	0.00639686
353	ENSG00000167601	AXL	1.4012	0.00617338
354	ENSG00000168461	RAB31	1.40909	0.00588335
355	ENSG00000236330	RPL5P9	1.41091	0.00928188
356	ENSG00000171490	RSL1D1	1.41164	0.00593664
357	ENSG00000173163	COMMD1	1.41494	0.00702183
358	ENSG00000033100	CHPF2	1.41528	0.00753475
359	ENSG00000129993	CBFA2T3	1.4196	0.00602224
360	ENSG00000197019	SERTAD1	1.41992	0.00753668
361	ENSG00000110660	SLC35F2	1.42109	0.00584038
362	ENSG00000163219	ARHGAP25	1.42677	0.00653871
363	ENSG00000101187	SLCO4A1	1.43362	0.00676115
364	ENSG00000173614	NMNAT1	1.43945	0.00709655
365	ENSG00000213943	KRT18P17	1.4439	0.00958426
366	ENSG00000112699	GMDS	1.45044	0.00827806
367	ENSG00000188807	TMEM201	1.46337	0.0051776
368	ENSG00000090339	ICAM1	1.46912	0.00569919
369	ENSG00000261559	FSCN1P1	1.47147	0.00785194
370	ENSG00000137760	ALKBH8	1.47239	0.00626275
371	ENSG00000229056	AC020571.1	1.47391	0.00640662
372	ENSG00000146112	PPP1R18	1.47818	0.00552976
373	ENSG00000229994	RPL5P4	1.47846	0.00477597
374	ENSG00000175040	CHST2	1.47891	0.00500467
375	ENSG00000125827	TMX4	1.47992	0.00456032
376	ENSG00000234009	RPL5P34	1.48179	0.00463366
377	ENSG00000214960	ISPD	1.48236	0.00589571
378	ENSG00000153130	SCOC	1.48819	0.0040764
379	ENSG00000131759	RARA	1.4888	0.00919984
380	ENSG00000103187	COTL1	1.49909	0.00369263
381	ENSG00000160932	LY6E	1.49912	0.00379816
382	ENSG00000159399	HK2	1.50091	0.00447367
383	ENSG00000238251	AL133477.1	1.50464	0.00819759
384	ENSG00000072958	AP1M1	1.50778	0.0037578
385	ENSG00000161638	ITGA5	1.50902	0.00386943
386	ENSG00000108405	P2RX1	1.51091	0.0086965
387	ENSG00000151576	QTRT2	1.51217	0.00404985
388	ENSG00000242697	RPL5P12	1.51307	0.00465078
389	ENSG00000110852	CLEC2B	1.51342	0.00608408
390	ENSG00000232527	AC245595.1	1.51393	0.0087367
391	ENSG00000120949	TNFRSF8	1.51602	0.0044003
392	ENSG00000257704	INAFM1	1.51911	0.00475078
393	ENSG00000067955	CBFB	1.5231	0.00359052
394	ENSG00000182256	GABRG3	1.52378	0.00443601
395	ENSG00000176658	MYO1D	1.52672	0.00420689
396	ENSG00000115756	HPCAL1	1.52977	0.00311543
397	ENSG00000135047	CTSL	1.53587	0.00318305
398	ENSG00000146842	TMEM209	1.536	0.00325128
399	ENSG00000242276	RPL5P3	1.53636	0.00561306
400	ENSG00000225778	PROSER2-AS1	1.53739	0.00327891
401	ENSG00000024422	EHD2	1.54148	0.00290155
402	ENSG00000157613	CREB3L1	1.547	0.00317186
403	ENSG00000117533	VAMP4	1.55335	0.00303115
404	ENSG00000187678	SPRY4	1.55588	0.00345837
405	ENSG00000166145	SPINT1	1.55735	0.00485144
406	ENSG00000196141	SPATS2L	1.56026	0.00323075
407	ENSG00000132640	BTBD3	1.5658	0.00397354
408	ENSG00000117298	ECE1	1.56713	0.00310733
409	ENSG00000170542	SERPINB9	1.57396	0.00218396
410	ENSG00000116584	ARHGEF2	1.57872	0.0029619
411	ENSG00000138018	SELENOI	1.58295	0.0025954
412	ENSG00000145779	TNFAIP8	1.58445	0.00271984
413	ENSG00000156515	HK1	1.58591	0.00220114
414	ENSG00000231203	KRT8P10	1.59111	0.0071304
415	ENSG00000161642	ZNF385A	1.59287	0.00258766
416	ENSG00000256663	AC112777.1	1.59363	0.00357059
417	ENSG00000067225	PKM	1.59467	0.00210999
418	ENSG00000108582	CPD	1.59828	0.00244637
419	ENSG00000127533	F2RL3	1.60049	0.00240776
420	ENSG00000005893	LAMP2	1.60321	0.0020477
421	ENSG00000139793	MBNL2	1.60763	0.00216158
422	ENSG00000175556	LONRF3	1.61548	0.00262061
423	ENSG00000153774	CFDP1	1.61924	0.00256151
424	ENSG00000196396	PTPN1	1.62142	0.00186478
425	ENSG00000141429	GALNT1	1.62394	0.00239627
426	ENSG00000076706	MCAM	1.6301	0.0021839
427	ENSG00000121895	TMEM156	1.63041	0.00384205
428	ENSG00000006327	TNFRSF12A	1.63101	0.00190577
429	ENSG00000185305	ARL15	1.63204	0.00209942
430	ENSG00000164506	STXBP5	1.63235	0.001915
431	ENSG00000165046	LETM2	1.63643	0.00519462
432	ENSG00000117143	UAP1	1.64192	0.00159607
433	ENSG00000184903	IMMP2L	1.64598	0.00177083
434	ENSG00000133315	MACROD1	1.64663	0.00505007
435	ENSG00000181467	RAP2B	1.64853	0.00151737
436	ENSG00000215333	KRT18P23	1.6543	0.00552458
437	ENSG00000118495	PLAGL1	1.65766	0.0018335
438	ENSG00000253394	LINC00534	1.65775	0.00187648
439	ENSG00000133027	PEMT	1.66256	0.00241547
440	ENSG00000004866	ST7	1.66331	0.00161052
441	ENSG00000071909	MYO3B	1.6686	0.0022646
442	ENSG00000196511	TPK1	1.6695	0.00470163
443	ENSG00000189223	PAX8-AS1	1.68203	0.002317
444	ENSG00000163297	ANTXR2	1.68399	0.00127166
445	ENSG00000143119	CD53	1.68682	0.00158846
446	ENSG00000276043	UHRF1	1.68842	0.00124293
447	ENSG00000125753	VASP	1.68876	0.00131846
448	ENSG00000161847	RAVER1	1.69568	0.00136077
449	ENSG00000081189	MEF2C	1.69583	0.00123887
450	ENSG00000171860	C3AR1	1.70101	0.00183679
451	ENSG00000138750	NUP54	1.70321	0.00118894
452	ENSG00000257893	LINC02404	1.70376	0.00478559
453	ENSG00000172939	OXSR1	1.70477	0.00125736
454	ENSG00000110092	CCND1	1.70642	0.00153246
455	ENSG00000204592	HLA-E	1.70787	0.00118669
456	ENSG00000080845	DLGAP4	1.71583	0.0013889
457	ENSG00000074370	ATP2A3	1.71622	0.00132172
458	ENSG00000198856	OSTC	1.71755	0.00103668
459	ENSG00000113356	POLR3G	1.71809	0.00107652
460	ENSG00000183032	SLC25A21	1.71845	0.00120851
461	ENSG00000138639	ARHGAP24	1.71903	0.0014331
462	ENSG00000163879	DNALI1	1.71954	0.00295521
463	ENSG00000104327	CALB1	1.7334	0.00109075
464	ENSG00000223608	DSCR4-IT1	1.73343	0.00555408
465	ENSG00000047648	ARHGAP6	1.74468	0.00102293
466	ENSG00000120889	TNFRSF10B	1.7481	0.00118385
467	ENSG00000229124	VIM-AS1	1.7597	0.00161471
468	ENSG00000203402	AL591503.1	1.75981	0.00340376
469	ENSG00000213917	RPL5P8	1.75987	0.00629059
470	ENSG00000213771	KRT8P37	1.76457	0.00169002
471	ENSG00000102879	CORO1A	1.77974	0.00737218
472	ENSG00000109066	TMEM104	1.78023	0.00109733
473	ENSG00000103855	CD276	1.7876	0.002512
474	ENSG00000196924	FLNA	1.79624	0.000618056
475	ENSG00000150995	ITPR1	1.79831	0.000754276
476	ENSG00000134247	PTGFRN	1.80545	0.000791305
477	ENSG00000162976	PQLC3	1.80784	0.00142702
478	ENSG00000214282	KRT8P14	1.81051	0.001314
479	ENSG00000213051	RPL5P5	1.81055	0.0041082
480	ENSG00000100097	LGALS1	1.8121	0.000545153
481	ENSG00000178462	TUBAL3	1.81509	0.00123897
482	ENSG00000131016	AKAP12	1.81684	0.00099898
483	ENSG00000181019	NQO1	1.818	0.000552789
484	ENSG00000101000	PROCR	1.81994	0.00114812
485	ENSG00000134824	FADS2	1.82218	0.000683692
486	ENSG00000173334	TRIB1	1.82791	0.000764781
487	ENSG00000179094	PER1	1.82871	0.00134772
488	ENSG00000114480	GBE1	1.83577	0.000566342
489	ENSG00000164692	COL1A2	1.85242	0.000764516
490	ENSG00000109099	PMP22	1.86423	0.000593288
491	ENSG00000184009	ACTG1	1.86629	0.000387819
492	ENSG00000186665	C17orf58	1.86816	0.000515845
493	ENSG00000181773	GPR3	1.86957	0.000893323
494	ENSG00000213453	FTH1P3	1.87512	0.000483544
495	ENSG00000175592	FOSL1	1.87704	0.000417932
496	ENSG00000128683	GAD1	1.87706	0.000691295
497	ENSG00000105173	CCNE1	1.87787	0.000501966
498	ENSG00000168476	REEP4	1.88137	0.000407971
499	ENSG00000201104	RNU6-11P	1.88358	0.00996876
500	ENSG00000218980	FTH1P15	1.88982	0.00102392
501	ENSG00000133195	SLC39A11	1.89101	0.000523561
502	ENSG00000250221	KRT8P32	1.89524	0.000562932
503	ENSG00000169288	MRPL1	1.89667	0.000370828
504	ENSG00000250539	KRT8P33	1.89856	0.000602649
505	ENSG00000082781	ITGB5	1.90541	0.000880678
506	ENSG00000141753	IGFBP4	1.91291	0.000494859
507	ENSG00000205208	C4orf46	1.91714	0.000358283
508	ENSG00000237264	FTH1P11	1.92492	0.000329959
509	ENSG00000177469	CAVIN1	1.92613	0.000280066
510	ENSG00000167695	FAM57A	1.92628	0.00048433
511	ENSG00000258828	KRT8P2	1.93014	0.00164452
512	ENSG00000121797	CCRL2	1.94404	0.000472687
513	ENSG00000239589	LINC00879	1.94743	0.00264374
514	ENSG00000119715	ESRRB	1.94876	0.000750315
515	ENSG00000124787	RPP40	1.94962	0.00028214
516	ENSG00000224520	KRT8P45	1.95441	0.000349369
517	ENSG00000230716	KRT8P7	1.97253	0.000893749
518	ENSG00000120896	SORBS3	1.97819	0.00164717
519	ENSG00000170421	KRT8	1.97951	0.000175564
520	ENSG00000234975	FTH1P2	1.98022	0.000210597
521	ENSG00000154642	C21orf91	1.98305	0.000255965
522	ENSG00000173262	SLC2A14	1.98701	0.00027765
523	ENSG00000227376	FTH1P16	1.992	0.000218737
524	ENSG00000237686	AL109615.3	1.99729	0.000401072
525	ENSG00000241416	KRT8P13	2.00353	0.00102349
526	ENSG00000254285	KRT8P3	2.0092	0.000158137
527	ENSG00000142669	SH3BGRL3	2.00927	0.000155574
528	ENSG00000043462	LCP2	2.02562	0.000542997
529	ENSG00000242960	FTH1P23	2.0293	0.000192812
530	ENSG00000267573	KRT8P5	2.03492	0.000352524
531	ENSG00000226564	FTH1P20	2.05507	0.000124425
532	ENSG00000134107	BHLHE40	2.05869	0.000112259
533	ENSG00000196449	YRDC	2.06593	0.000260334
534	ENSG00000232187	FTH1P7	2.0835	0.000110482
535	ENSG00000102312	PORCN	2.08414	0.00203522
536	ENSG00000144130	NT5DC4	2.08878	0.000288864
537	ENSG00000213362	FTH1P12	2.09737	0.00010194
538	ENSG00000230204	FTH1P5	2.09968	9.79987e-05
539	ENSG00000223940	KRT8P8	2.11142	0.000199995
540	ENSG00000189362	TMEM194B	2.12578	0.000286925
541	ENSG00000059804	SLC2A3	2.1279	7.01616e-05
542	ENSG00000073849	ST6GAL1	2.12869	7.62966e-05
543	ENSG00000255815	KRT8P11	2.13371	0.000194774
544	ENSG00000143851	PTPN7	2.13621	6.91461e-05
545	ENSG00000196497	IPO4	2.14626	0.00623838
546	ENSG00000167996	FTH1	2.1491	5.84403e-05
547	ENSG00000224928	KRT8P30	2.14948	0.000723935
548	ENSG00000109861	CTSC	2.15588	6.20861e-05
549	ENSG00000248568	KRT8P48	2.15647	0.000143879
550	ENSG00000168785	TSPAN5	2.16779	9.65509e-05
551	ENSG00000198574	SH2D1B	2.19262	0.000119622
552	ENSG00000204856	FAM216A	2.19793	5.64938e-05
553	ENSG00000219507	FTH1P8	2.22121	4.65298e-05
554	ENSG00000223361	FTH1P10	2.22213	4.07213e-05
555	ENSG00000101298	SNPH	2.22708	7.05089e-05
556	ENSG00000184226	PCDH9	2.23535	5.12173e-05
557	ENSG00000276900	AC023157.3	2.23826	5.75516e-05
558	ENSG00000223657	KRT8P51	2.24101	0.00179991
559	ENSG00000021762	OSBPL5	2.24209	0.000621862
560	ENSG00000242992	FTH1P4	2.24216	7.33364e-05
561	ENSG00000126767	ELK1	2.25175	3.65269e-05
562	ENSG00000169972	PUSL1	2.25291	4.40989e-05
563	ENSG00000149179	C11orf49	2.25686	5.57496e-05
564	ENSG00000006468	ETV1	2.2605	4.29267e-05
565	ENSG00000110848	CD69	2.26621	3.22312e-05
566	ENSG00000223552	AC098613.1	2.28206	0.0012647
567	ENSG00000232273	FTH1P1	2.29436	0.00011415
568	ENSG00000185475	TMEM179B	2.29457	3.25764e-05
569	ENSG00000184203	PPP1R2	2.29995	2.59538e-05
570	ENSG00000163734	CXCL3	2.30201	3.3457e-05
571	ENSG00000259470	KRT8P9	2.32777	0.000328787
572	ENSG00000112182	BACH2	2.33531	0.000268296
573	ENSG00000172183	ISG20	2.34291	7.57549e-05
574	ENSG00000115844	DLX2	2.34457	0.000259495
575	ENSG00000147669	POLR2K	2.36957	1.43863e-05
576	ENSG00000155324	GRAMD2B	2.3707	0.000143915
577	ENSG00000081041	CXCL2	2.37989	3.1628e-05
578	ENSG00000168209	DDIT4	2.38809	1.57819e-05
579	ENSG00000144655	CSRNP1	2.40756	1.30578e-05
580	ENSG00000266969	AP002449.1	2.41961	0.00310563
581	ENSG00000181649	PHLDA2	2.42785	1.16157e-05
582	ENSG00000177548	RABEP2	2.4299	3.93612e-05
583	ENSG00000258791	LINC00520	2.43824	0.00381093
584	ENSG00000126353	CCR7	2.45415	0.000131515
585	ENSG00000197451	HNRNPAB	2.45502	9.99316e-06
586	ENSG00000014641	MDH1	2.47443	5.70088e-06
587	ENSG00000163009	C2orf48	2.48004	0.000531238
588	ENSG00000225873	C3orf86	2.49909	1.7289e-05
589	ENSG00000177606	JUN	2.53403	6.16042e-06
590	ENSG00000136689	IL1RN	2.54222	0.000118322
591	ENSG00000017427	IGF1	2.54411	1.86242e-05
592	ENSG00000155974	GRIP1	2.56514	0.0014238
593	ENSG00000130513	GDF15	2.65944	2.04215e-06
594	ENSG00000116016	EPAS1	2.66131	2.26927e-06
595	ENSG00000147650	LRP12	2.66783	2.14952e-06
596	ENSG00000150540	HNMT	2.66836	1.66722e-05
597	ENSG00000232533	AC093673.1	2.68837	2.93373e-05
598	ENSG00000066583	ISOC1	2.70537	1.21505e-06
599	ENSG00000230266	XXYLT1-AS2	2.73116	0.00373252
600	ENSG00000122861	PLAU	2.74756	1.79449e-05
601	ENSG00000197461	PDGFA	2.75724	4.55526e-06
602	ENSG00000166886	NAB2	2.75729	1.19693e-06
603	ENSG00000231989	PPP1R2B	2.75748	0.000187205
604	ENSG00000128918	ALDH1A2	2.76662	6.62705e-07
605	ENSG00000067182	TNFRSF1A	2.77576	9.63965e-07
606	ENSG00000135324	MRAP2	2.78565	1.09187e-06
607	ENSG00000026025	VIM	2.78988	6.9005e-07
608	ENSG00000240668	KRT8P36	2.79406	2.82738e-05
609	ENSG00000180644	PRF1	2.79559	3.84466e-06
610	ENSG00000164512	ANKRD55	2.80001	1.84977e-06
611	ENSG00000134294	SLC38A2	2.82795	4.21355e-07
612	ENSG00000262001	DLGAP1-AS2	2.85422	5.56633e-07
613	ENSG00000163814	CDCP1	2.85489	4.12387e-07
614	ENSG00000102265	TIMP1	2.86916	2.91535e-07
615	ENSG00000159640	ACE	2.89972	2.49167e-05
616	ENSG00000250400	LINC00977	2.93204	1.20658e-05
617	ENSG00000163216	SPRR2D	2.9344	6.94358e-05
618	ENSG00000167460	TPM4	2.94984	1.74722e-07
619	ENSG00000150347	ARID5B	2.96673	3.83908e-07
620	ENSG00000137094	DNAJB5	2.98778	1.00734e-06
621	ENSG00000156127	BATF	2.99927	0.000323902
622	ENSG00000197747	S100A10	3.02339	2.98154e-05
623	ENSG00000143369	ECM1	3.05804	7.47825e-08
624	ENSG00000258947	TUBB3	3.12703	0.00410761
625	ENSG00000123358	NR4A1	3.15169	1.65677e-07
626	ENSG00000159840	ZYX	3.24226	1.94699e-08
627	ENSG00000249992	TMEM158	3.26137	1.81521e-07
628	ENSG00000087494	PTHLH	3.26675	3.64985e-06
629	ENSG00000167286	CD3D	3.26761	3.54798e-08
630	ENSG00000172380	GNG12	3.2701	7.13008e-08
631	ENSG00000088826	SMOX	3.29356	1.16089e-07
632	ENSG00000058866	DGKG	3.29528	0.00956828
633	ENSG00000122133	PAEP	3.33687	3.6003e-05
634	ENSG00000189120	SP6	3.34299	1.13615e-08
635	ENSG00000175294	CATSPER1	3.35822	6.13539e-05
636	ENSG00000249639	AC022092.1	3.38928	1.4125e-05
637	ENSG00000213344	PCNPP3	3.42861	4.63485e-05
638	ENSG00000176105	YES1	3.46884	2.67746e-09
639	ENSG00000254332	AF201337.1	3.48103	1.41279e-07
640	ENSG00000185112	FAM43A	3.52649	1.22366e-06
641	ENSG00000137491	SLCO2B1	3.52688	5.36827e-09
642	ENSG00000026508	CD44	3.5379	4.98234e-08
643	ENSG00000213846	AC098614.1	3.56467	1.85453e-05
644	ENSG00000168890	TMEM150A	3.59059	1.15722e-08
645	ENSG00000203783	PRR9	3.59906	4.14122e-06
646	ENSG00000256268	LINC02454	3.62185	3.11772e-05
647	ENSG00000106123	EPHB6	3.72424	5.60855e-10
648	ENSG00000170345	FOS	3.89927	1.91907e-09
649	ENSG00000106366	SERPINE1	3.96724	6.67653e-10
650	ENSG00000120738	EGR1	4.01775	2.79896e-11
651	ENSG00000210117	MT-TW	4.0418	0.00812917
652	ENSG00000169508	GPR183	4.11145	7.51744e-11
653	ENSG00000164683	HEY1	4.11272	3.46769e-11
654	ENSG00000169429	CXCL8	4.23964	1.02934e-10
655	ENSG00000170989	S1PR1	4.33533	8.04034e-10
656	ENSG00000139289	PHLDA1	4.39727	2.66472e-12
657	ENSG00000211772	TRBC2	4.45705	2.13711e-09
658	ENSG00000163568	AIM2	4.56491	1.59219e-07
659	ENSG00000112139	MDGA1	4.59755	7.42876e-09
660	ENSG00000159167	STC1	4.71066	6.95597e-12
661	ENSG00000146072	TNFRSF21	4.78935	5.6105e-11
662	ENSG00000073737	DHRS9	4.95996	8.42599e-13
663	ENSG00000197415	VEPH1	5.27276	1.67835e-14
664	ENSG00000211751	TRBC1	5.31448	3.40457e-13
665	ENSG00000228705	LINC00659	5.36751	6.6065e-14
666	ENSG00000168454	TXNDC2	5.44901	8.13051e-15
667	ENSG00000276600	RAB7B	5.9505	2.0858e-14
668	ENSG00000132329	RAMP1	5.95382	1.03123e-11
669	ENSG00000108691	CCL2	6.42617	4.50058e-19
670	ENSG00000137801	THBS1	6.5265	1.16462e-18
671	ENSG00000128564	VGF	6.67409	1.046e-12
672	ENSG00000146904	EPHA1	Inf	0.00577233
673	ENSG00000205277	MUC12	Inf	2.32794e-06
674	ENSG00000237254	TRBV30	Inf	3.52701e-07
675	ENSG00000277734	TRAC	Inf	4.35404e-08
