# Supplementary material for: Genome-Wide Transcriptional Regulation of the Long Non-coding RNA Steroid Receptor RNA Activator in Human Erythroblasts
Source: Front Genet. 2020 Aug 11;11:850. doi: 10.3389/fgene.2020.00850 (PMC7431964; doi:10.3389/fgene.2020.00850)
Supplement: Supplementary file 15 [file Table_3.XLSX]

## Sheet: K562 down-reg of SRA-KD GO term
GO	Term	Count	Enrichment score (-log10(p-value))	Gene name
GO:0006783	heme biosynthetic process	7	5.325	HMBS, FECH, SLC11A2, ALAS2, PPOX, CPOX, UROS,
GO:0006782	protoporphyrinogen IX biosynthetic process	5	4.45978	HMBS, ALAS2, PPOX, CPOX, UROS,
GO:0006879	cellular iron ion homeostasis	6	3.28136	TFRC, GDF2, SLC11A2, TF, HAMP, ALAS2,
GO:0006810	transport	11	2.44063	ASIC4, TMEM9, ABCA3, SLC25A37, ABCC5, XK, SLC6A9, AFP, SLC7A7, RBP5, ABCA8,
GO:0006779	porphyrin-containing compound biosynthetic process	3	1.84888	PPOX, CPOX, UROS,
GO:0042127	regulation of cell proliferation	7	1.77704	TAL1, BMX, TFRC, ERBB3, TXNIP, INHA, RAPGEF2,
GO:0030308	negative regulation of cell growth	6	1.76204	DNAJB2, GDF2, CDKN2D, ESR2, CAPRIN2, GAS2L1,
GO:0046685	response to arsenic-containing substance	3	1.74648	FECH, SERPINF1, CPOX,
GO:0010039	response to iron ion	3	1.74648	SLC11A2, HAMP, CPOX,
GO:0048468	cell development	3	1.74648	GDF2, HSF4, INHA,
GO:0009142	nucleoside triphosphate biosynthetic process	3	1.65631	CMPK2, AK4, AK1,
GO:0042493	response to drug	9	1.63821	FECH, APOA2, AK4, ABCA3, TXNIP, AQP1, ENO3, PPOX, SORD,
GO:0006165	nucleoside diphosphate phosphorylation	3	1.57588	CMPK2, AK4, AK1,
GO:0002576	platelet degranulation	5	1.5528	F8, GAS6, LGALS3BP, TF, SELENOP,
GO:0030218	erythrocyte differentiation	4	1.48115	TAL1, ALAS2, INHA, AHSP,
GO:0006869	lipid transport	4	1.34224	APOA2, ABCA3, APOL3, ABCA8,
GO:0017085	response to insecticide	2	1.33062	FECH, CPOX,
GO:0019373	epoxygenase P450 pathway	2	1.33062	EPHX2, CYP2F1,
GO:0070574	cadmium ion transmembrane transport	2	1.33062	SLC11A2, SLC39A8,
GO:0032720	negative regulation of tumor necrosis factor production	3	1.32179	GAS6, ACP5, GPNMB,
	genes from your list are not in the output.
