# Supplementary material for: Genome-Wide Transcriptional Regulation of the Long Non-coding RNA Steroid Receptor RNA Activator in Human Erythroblasts
Source: Front Genet. 2020 Aug 11;11:850. doi: 10.3389/fgene.2020.00850 (PMC7431964; doi:10.3389/fgene.2020.00850)
Supplement: Supplementary file 16 [file Table_4.XLSX]

## Sheet: K562 up-reg of SRA-KD GO term
	GO	Term	Count	PValue	Genes
1	GO:0006955	immune response	19	1.80458e-11	FTH1, HLA-E, TNFRSF8, CCL2, SERPINB9, CD276, TNFRSF21, CCR7, IL1RN, AIM2, CXCL3, THBS1, CTSC, GPR183, CXCL2, TNFRSF1A, CXCL8, TNFRSF10B, LCP2
2	GO:0006954	inflammatory response	18	3.14686e-08	CHST2, TNFRSF8, CCL2, ECM1, IGFBP4, FOS, C3AR1, TNFRSF21, CCR7, AXL, AIM2, CXCL3, THBS1, CCRL2, CXCL2, TNFRSF1A, CXCL8, TNFRSF10B
3	GO:0001525	angiogenesis	16	1.31878e-07	CCL2, ECM1, SERPINE1, PDGFA, HEY1, RAMP1, S1PR1, TNFRSF12A, JUN, EPHA1, ID1, ITGA5, ARHGAP24, PRKCA, CXCL8, EPAS1
4	GO:0006935	chemotaxis	9	6.68612e-06	S1PR1, CCL2, PLAU, CCRL2, C3AR1, FOSL1, CXCL2, CXCL8, CCR7
5	GO:0007186	G-protein coupled receptor signaling pathway	13	7.00345e-06	S1PR1, GNG12, CCL2, AKAP12, CXCL3, LPAR5, CCRL2, GPR183, C3AR1, CXCL2, RAMP1, CXCL8, CCR7
6	GO:0032496	response to lipopolysaccharide	11	1.48246e-05	GNG12, JUN, TNFRSF8, CXCL3, FOS, CXCL2, TNFRSF1A, TRIB1, TNFRSF10B, TNFRSF21, CCR7
7	GO:0007165	signal transduction	32	2.14737e-05	RARA, TNFRSF8, ECM1, IGFBP4, PLAU, P2RX1, LRP12, TNFRSF21, ARHGAP25, ITPR1, F2RL3, ARHGAP24, LGALS1, NR4A1, CCL2, RAP2B, ARHGAP6, CD53, DAPK1, AXL, DGKG, GNG12, INPP1, CD69, ZYX, CREM, IGF1, TNFRSF1A, GDF15, CXCL8, TNFRSF10B, EPAS1
8	GO:0030168	platelet activation	10	2.54414e-05	AXL, DGKG, P2RX1, RAP2B, ITPR1, F2RL3, FLNA, COL1A2, PRKCA, LCP2
9	GO:0070098	chemokine-mediated signaling pathway	5	2.88809e-05	CCL2, CXCL3, CCRL2, CXCL2, CXCL8
10	GO:0002576	platelet degranulation	9	0.000111241	ECM1, LAMP2, SERPINE1, THBS1, PDGFA, IGF1, FLNA, FAM3C, TIMP1
11	GO:0034097	response to cytokine	7	0.000111751	RARA, JUN, ALDH1A2, FOS, MCL1, FOSL1, TIMP1
12	GO:0030198	extracellular matrix organization	9	0.000128947	CD44, SPINT1, ICAM1, SERPINE1, THBS1, PDGFA, ITGB5, ITGA5, COL1A2
13	GO:0090023	positive regulation of neutrophil chemotaxis	5	0.000246873	CXCL3, C3AR1, CXCL2, CXCL8, CCR7
14	GO:0006959	humoral immune response	5	0.000361365	ST6GAL1, CCL2, MEF2C, GPR183, TNFRSF21
15	GO:0050776	regulation of immune response	7	0.000376542	HLA-E, CLEC2B, ICAM1, COL1A2, CD276, SH2D1B, CD3D
