# Supplementary material for: Genome-Wide Transcriptional Regulation of the Long Non-coding RNA Steroid Receptor RNA Activator in Human Erythroblasts
Source: Front Genet. 2020 Aug 11;11:850. doi: 10.3389/fgene.2020.00850 (PMC7431964; doi:10.3389/fgene.2020.00850)
Supplement: Supplementary file 17 [file Table_5.XLSX]

## Sheet: CD36+ DEGs
No.	Ensembl ID	Gene name	Log2Fold-change	P-value
1	ENSG00000224259	LINC01133	-3.63213	1.12076e-11
2	ENSG00000168754	FAM178B	-3.54596	1.84222e-09
3	ENSG00000250361	GYPB	-3.08187	1.07622e-09
4	ENSG00000210112	MT-TM	-3.07665	3.77529e-06
5	ENSG00000254455	HIGD1AP10	-3.02651	7.91712e-05
6	ENSG00000170180	GYPA	-2.83587	1.14638e-08
7	ENSG00000236824	BCYRN1	-2.80332	5.83698e-08
8	ENSG00000279337	AC127024.7	-2.76624	7.33484e-07
9	ENSG00000169877	AHSP	-2.74622	3.92009e-08
10	ENSG00000197465	GYPE	-2.54151	5.56891e-07
11	ENSG00000166947	EPB42	-2.54063	4.28894e-07
12	ENSG00000004939	SLC4A1	-2.51488	4.35738e-07
13	ENSG00000224953	SRIP3	-2.48013	0.000625345
14	ENSG00000075340	ADD2	-2.43737	2.5648e-06
15	ENSG00000087085	ACHE	-2.41337	1.35914e-05
16	ENSG00000258016	HIGD1AP1	-2.40032	4.48828e-06
17	ENSG00000073111	MCM2	-2.38045	3.28676e-06
18	ENSG00000077152	UBE2T	-2.36851	5.42831e-06
19	ENSG00000248785	HIGD1AP14	-2.3525	0.000372476
20	ENSG00000140403	DNAJA4	-2.32968	4.56077e-06
21	ENSG00000123485	HJURP	-2.27446	9.81827e-06
22	ENSG00000070182	SPTB	-2.25444	8.25541e-06
23	ENSG00000181061	HIGD1A	-2.25437	7.5697e-06
24	ENSG00000011426	ANLN	-2.25324	3.97215e-05
25	ENSG00000204613	TRIM10	-2.24802	1.23329e-05
26	ENSG00000188985	DHFRP1	-2.24748	0.0019772
27	ENSG00000071539	TRIP13	-2.24171	2.55238e-05
28	ENSG00000198901	PRC1	-2.2346	1.12837e-05
29	ENSG00000100526	CDKN3	-2.22189	2.16178e-05
30	ENSG00000214881	TMEM14DP	-2.20605	0.000169875
31	ENSG00000065154	OAT	-2.19773	1.43893e-05
32	ENSG00000182973	CNOT10	-2.18756	1.42667e-05
33	ENSG00000188610	FAM72B	-2.18412	0.000153548
34	ENSG00000147454	SLC25A37	-2.18357	1.54085e-05
35	ENSG00000131153	GINS2	-2.16094	4.8944e-05
36	ENSG00000187017	ESPN	-2.15993	0.000134714
37	ENSG00000100297	MCM5	-2.14403	2.55165e-05
38	ENSG00000249784	SCARNA22	-2.14346	0.000208247
39	ENSG00000182054	IDH2	-2.13794	2.49891e-05
40	ENSG00000210174	MT-TR	-2.125	0.00597284
41	ENSG00000112077	RHAG	-2.11023	2.75177e-05
42	ENSG00000242715	CCDC169	-2.10867	0.00033012
43	ENSG00000127564	PKMYT1	-2.10489	0.000103422
44	ENSG00000157456	CCNB2	-2.1036	5.76956e-05
45	ENSG00000210049	MT-TF	-2.08321	0.000393512
46	ENSG00000168078	PBK	-2.08199	0.000132748
47	ENSG00000213177	PRDX2P4	-2.06468	0.000592523
48	ENSG00000166508	MCM7	-2.06361	5.30398e-05
49	ENSG00000104738	MCM4	-2.0454	7.1647e-05
50	ENSG00000100162	CENPM	-2.04231	0.000145481
51	ENSG00000127586	CHTF18	-2.02741	0.000236852
52	ENSG00000100473	COCH	-2.02017	0.000653016
53	ENSG00000210194	MT-TE	-2.01889	0.000218136
54	ENSG00000069482	GAL	-2.01716	0.000132124
55	ENSG00000164879	CA3	-2.00647	6.89151e-05
56	ENSG00000204610	TRIM15	-1.9998	0.000382447
57	ENSG00000168393	DTYMK	-1.99172	0.000106113
58	ENSG00000093009	CDC45	-1.99027	0.000176976
59	ENSG00000117724	CENPF	-1.98824	0.000126688
60	ENSG00000090013	BLVRB	-1.98762	0.000112374
61	ENSG00000235036	AL035456.1	-1.96724	0.000293897
62	ENSG00000260001	TGFBR3L	-1.96121	0.0080585
63	ENSG00000167815	PRDX2	-1.95638	0.000103959
64	ENSG00000023909	GCLM	-1.94898	0.000131574
65	ENSG00000089685	BIRC5	-1.94478	0.000155229
66	ENSG00000176912	TYMSOS	-1.93366	0.00343081
67	ENSG00000196550	FAM72A	-1.93118	0.000793666
68	ENSG00000278619	MRM1	-1.92576	0.000499266
69	ENSG00000276368	HIST1H2AJ	-1.92514	0.00827824
70	ENSG00000151725	CENPU	-1.92367	0.00017447
71	ENSG00000123219	CENPK	-1.92282	0.000282441
72	ENSG00000075142	SRI	-1.92045	0.000149307
73	ENSG00000237649	KIFC1	-1.9109	0.000288267
74	ENSG00000188672	RHCE	-1.8917	0.000231896
75	ENSG00000198208	RPS6KL1	-1.88953	0.00106034
76	ENSG00000204388	HSPA1B	-1.8852	0.000195707
77	ENSG00000173207	CKS1B	-1.87964	0.000306593
78	ENSG00000164104	HMGB2	-1.87803	0.000277713
79	ENSG00000210077	MT-TV	-1.8755	0.000907193
80	ENSG00000047597	XK	-1.86941	0.000261524
81	ENSG00000260615	RPL23AP97	-1.86832	0.00647944
82	ENSG00000268942	CKS1BP3	-1.86434	0.00232736
83	ENSG00000158578	ALAS2	-1.8485	0.000259341
84	ENSG00000187741	FANCA	-1.84588	0.000756163
85	ENSG00000204389	HSPA1A	-1.84255	0.000270881
86	ENSG00000213523	SRA1	-1.84146	0.000431333
87	ENSG00000236296	GUSBP5	-1.83817	0.00631958
88	ENSG00000210107	MT-TQ	-1.83274	0.000799092
89	ENSG00000135451	TROAP	-1.82734	0.00092224
90	ENSG00000232391	RANP2	-1.81596	0.00365491
91	ENSG00000035499	DEPDC1B	-1.81284	0.000793836
92	ENSG00000209082	MT-TL1	-1.80857	0.000732697
93	ENSG00000137210	TMEM14B	-1.80615	0.000395998
94	ENSG00000143476	DTL	-1.79554	0.000603633
95	ENSG00000055118	KCNH2	-1.79034	0.00049596
96	ENSG00000099958	DERL3	-1.78089	0.00157973
97	ENSG00000255291	HMGB1P40	-1.77956	0.0045048
98	ENSG00000154640	BTG3	-1.77149	0.00046789
99	ENSG00000214855	APOC1P1	-1.75882	0.00164237
100	ENSG00000145386	CCNA2	-1.75733	0.000850127
101	ENSG00000174371	EXO1	-1.75291	0.00105609
102	ENSG00000165702	GFI1B	-1.75139	0.000579658
103	ENSG00000213551	DNAJC9	-1.74862	0.000772458
104	ENSG00000104267	CA2	-1.74762	0.000508368
105	ENSG00000171848	RRM2	-1.7452	0.000751215
106	ENSG00000067836	ROGDI	-1.74402	0.000921785
107	ENSG00000168496	FEN1	-1.74304	0.000747984
108	ENSG00000123136	DDX39A	-1.74184	0.00049061
109	ENSG00000173085	COQ2	-1.74103	0.000867457
110	ENSG00000119326	CTNNAL1	-1.73384	0.000808155
111	ENSG00000105610	KLF1	-1.72766	0.00078449
112	ENSG00000092470	WDR76	-1.72764	0.00128307
113	ENSG00000072274	TFRC	-1.72715	0.00076892
114	ENSG00000080819	CPOX	-1.71655	0.000842889
115	ENSG00000197061	HIST1H4C	-1.71316	0.000803314
116	ENSG00000225976	CKS1BP2	-1.70818	0.0045263
117	ENSG00000176890	TYMS	-1.70253	0.0011925
118	ENSG00000065328	MCM10	-1.6975	0.00184833
119	ENSG00000117399	CDC20	-1.69598	0.00166949
120	ENSG00000144485	HES6	-1.69346	0.00110526
121	ENSG00000197721	CR1L	-1.68943	0.00254655
122	ENSG00000143797	MBOAT2	-1.68368	0.000868132
123	ENSG00000138821	SLC39A8	-1.67337	0.00123247
124	ENSG00000076248	UNG	-1.66986	0.00179983
125	ENSG00000121211	MND1	-1.66835	0.00543349
126	ENSG00000227188	MGAT3-AS1	-1.66544	0.00494107
127	ENSG00000111665	CDCA3	-1.66219	0.00239445
128	ENSG00000198554	WDHD1	-1.64987	0.00174872
129	ENSG00000187010	RHD	-1.64964	0.00157165
130	ENSG00000204314	PRRT1	-1.64809	0.00699061
131	ENSG00000076043	REXO2	-1.64723	0.00135772
132	ENSG00000203760	CENPW	-1.64715	0.00238455
133	ENSG00000256269	HMBS	-1.64652	0.00137562
134	ENSG00000153044	CENPH	-1.64296	0.00253645
135	ENSG00000142945	KIF2C	-1.64071	0.00190746
136	ENSG00000137824	RMDN3	-1.63612	0.00136213
137	ENSG00000133742	CA1	-1.63582	0.00128163
138	ENSG00000183010	PYCR1	-1.63325	0.00175303
139	ENSG00000145604	SKP2	-1.62965	0.00187019
140	ENSG00000214821	HMGB1P4	-1.62914	0.00436013
141	ENSG00000218502	H2AFZP3	-1.62796	0.00377578
142	ENSG00000159335	PTMS	-1.62355	0.00157086
143	ENSG00000101447	FAM83D	-1.62266	0.00236066
144	ENSG00000163918	RFC4	-1.62143	0.00199692
145	ENSG00000188690	UROS	-1.62088	0.00157849
146	ENSG00000117632	STMN1	-1.6186	0.001524
147	ENSG00000116096	SPR	-1.60935	0.00347238
148	ENSG00000088325	TPX2	-1.6057	0.00201621
149	ENSG00000169689	CENPX	-1.59997	0.00210657
150	ENSG00000123975	CKS2	-1.59912	0.0020019
151	ENSG00000228716	DHFR	-1.59716	0.00245912
152	ENSG00000106399	RPA3	-1.59096	0.00206167
153	ENSG00000112984	KIF20A	-1.58665	0.00480479
154	ENSG00000076382	SPAG5	-1.58269	0.00340402
155	ENSG00000100479	POLE2	-1.57904	0.00481594
156	ENSG00000179262	RAD23A	-1.57772	0.0015752
157	ENSG00000167900	TK1	-1.57165	0.0029168
158	ENSG00000175063	UBE2C	-1.57019	0.00332174
159	ENSG00000210127	MT-TA	-1.56815	0.00816334
160	ENSG00000062822	POLD1	-1.5621	0.00327765
161	ENSG00000163002	NUP35	-1.56204	0.00351985
162	ENSG00000184661	CDCA2	-1.55381	0.00537959
163	ENSG00000224411	HSP90AA2P	-1.55012	0.00268786
164	ENSG00000057757	PITHD1	-1.54945	0.00257353
165	ENSG00000164611	PTTG1	-1.54804	0.0028295
166	ENSG00000083937	CHMP2B	-1.54741	0.00220947
167	ENSG00000171320	ESCO2	-1.54698	0.00429825
168	ENSG00000152253	SPC25	-1.54644	0.00467035
169	ENSG00000170312	CDK1	-1.54633	0.00344965
170	ENSG00000156970	BUB1B	-1.53602	0.00519159
171	ENSG00000167325	RRM1	-1.53526	0.00283866
172	ENSG00000160193	WDR4	-1.52976	0.00545491
173	ENSG00000079616	KIF22	-1.52927	0.00341878
174	ENSG00000164109	MAD2L1	-1.51731	0.00485893
175	ENSG00000111247	RAD51AP1	-1.51394	0.00632813
176	ENSG00000080824	HSP90AA1	-1.51344	0.00328231
177	ENSG00000149636	DSN1	-1.51136	0.00419006
178	ENSG00000165704	HPRT1	-1.50957	0.00371295
179	ENSG00000169607	CKAP2L	-1.5042	0.00638797
180	ENSG00000161888	SPC24	-1.49926	0.00800725
181	ENSG00000184702	SEPT5	-1.49766	0.00624824
182	ENSG00000186687	LYRM7	-1.49531	0.00395721
183	ENSG00000140525	FANCI	-1.49274	0.0043583
184	ENSG00000165480	SKA3	-1.48721	0.00803715
185	ENSG00000094804	CDC6	-1.48191	0.00560003
186	ENSG00000131351	HAUS8	-1.48078	0.00726997
187	ENSG00000147813	NAPRT	-1.4728	0.00422914
188	ENSG00000159199	ATP5MC1	-1.47189	0.00414951
189	ENSG00000213430	HSPD1P1	-1.46814	0.00576161
190	ENSG00000111843	TMEM14C	-1.4676	0.00436388
191	ENSG00000164032	H2AFZ	-1.46561	0.00537183
192	ENSG00000137700	SLC37A4	-1.45677	0.00634759
193	ENSG00000146670	CDCA5	-1.44852	0.00743056
194	ENSG00000113810	SMC4	-1.44733	0.00480286
195	ENSG00000204899	MZT1	-1.4447	0.00645952
196	ENSG00000132541	RIDA	-1.44299	0.00634876
197	ENSG00000066926	FECH	-1.44269	0.0045977
198	ENSG00000116120	FARSB	-1.44102	0.00596487
199	ENSG00000073464	CLCN4	-1.43886	0.00619924
200	ENSG00000137563	GGH	-1.42923	0.00722604
201	ENSG00000136261	BZW2	-1.42453	0.00563745
202	ENSG00000112759	SLC29A1	-1.42194	0.00592817
203	ENSG00000133119	RFC3	-1.42183	0.0077202
204	ENSG00000147224	PRPS1	-1.41093	0.00669912
205	ENSG00000188229	TUBB4B	-1.40847	0.00627464
206	ENSG00000091651	ORC6	-1.40623	0.00986574
207	ENSG00000144381	HSPD1	-1.40586	0.00546778
208	ENSG00000166803	PCLAF	-1.39352	0.00883521
209	ENSG00000105486	LIG1	-1.39343	0.0087598
210	ENSG00000141552	ANAPC11	-1.39016	0.00620318
211	ENSG00000196565	HBG2	-1.38752	0.00782595
212	ENSG00000130560	UBAC1	-1.38685	0.0073935
213	ENSG00000018699	TTC27	-1.38611	0.0083259
214	ENSG00000124098	FAM210B	-1.38587	0.00658225
215	ENSG00000223609	HBD	-1.38464	0.0070194
216	ENSG00000124097	HMGB1P1	-1.38436	0.00980716
217	ENSG00000105281	SLC1A5	-1.38309	0.00643735
218	ENSG00000117748	RPA2	-1.38259	0.00678895
219	ENSG00000112312	GMNN	-1.38218	0.00822525
220	ENSG00000173409	ARV1	-1.38192	0.00775931
221	ENSG00000196139	AKR1C3	-1.37931	0.00735065
222	ENSG00000131828	PDHA1	-1.37402	0.00933301
223	ENSG00000130816	DNMT1	-1.36885	0.00869159
224	ENSG00000236603	RANP1	-1.36662	0.0097729
225	ENSG00000177963	RIC8A	-1.36007	0.00690255
226	ENSG00000214391	TUBAP2	-1.35277	0.0090339
227	ENSG00000123416	TUBA1B	-1.35091	0.00881853
228	ENSG00000159479	MED8	-1.35029	0.00855009
229	ENSG00000114648	KLHL18	-1.34827	0.0096013
230	ENSG00000132341	RAN	-1.34804	0.0096622
231	ENSG00000013583	HEBP1	-1.33958	0.00931239
232	ENSG00000165949	IFI27	-1.32274	0.00846139
233	ENSG00000259001	AL355075.4	-1.32032	0.00847966
234	ENSG00000034510	TMSB10	1.58919	0.00979935
235	ENSG00000140526	ABHD2	1.62232	0.00933162
236	ENSG00000197747	S100A10	1.63693	0.00864908
237	ENSG00000069424	KCNAB2	1.64716	0.00967921
238	ENSG00000113384	GOLPH3	1.66879	0.0093943
239	ENSG00000090382	LYZ	1.6753	0.00809263
240	ENSG00000144136	SLC20A1	1.67752	0.00890205
241	ENSG00000097033	SH3GLB1	1.67833	0.00881399
242	ENSG00000120885	CLU	1.68276	0.00732644
243	ENSG00000140287	HDC	1.69233	0.00770663
244	ENSG00000023330	ALAS1	1.6999	0.00732617
245	ENSG00000171860	C3AR1	1.7007	0.00949804
246	ENSG00000122122	SASH3	1.70316	0.00913973
247	ENSG00000125827	TMX4	1.70324	0.00888895
248	ENSG00000066583	ISOC1	1.71458	0.00816747
249	ENSG00000169220	RGS14	1.72012	0.00985429
250	ENSG00000107738	VSIR	1.72343	0.0068903
251	ENSG00000112796	ENPP5	1.72406	0.00679564
252	ENSG00000056736	IL17RB	1.733	0.00663601
253	ENSG00000182487	NCF1B	1.7339	0.00996949
254	ENSG00000168421	RHOH	1.74074	0.00661725
255	ENSG00000146386	ABRACL	1.74105	0.00616518
256	ENSG00000205352	PRR13	1.74371	0.00544412
257	ENSG00000182287	AP1S2	1.75691	0.00724815
258	ENSG00000160593	JAML	1.75981	0.00988341
259	ENSG00000059377	TBXAS1	1.76092	0.00575381
260	ENSG00000213453	FTH1P3	1.76673	0.0048698
261	ENSG00000196730	DAPK1	1.7682	0.00480599
262	ENSG00000219507	FTH1P8	1.76851	0.00476432
263	ENSG00000187688	TRPV2	1.77136	0.00595185
264	ENSG00000167208	SNX20	1.77226	0.00619498
265	ENSG00000182162	P2RY8	1.7773	0.00910007
266	ENSG00000196684	HSH2D	1.77931	0.00942565
267	ENSG00000172794	RAB37	1.7794	0.00853404
268	ENSG00000242960	FTH1P23	1.78019	0.00461793
269	ENSG00000132334	PTPRE	1.78735	0.00877645
270	ENSG00000242992	FTH1P4	1.78904	0.0046899
271	ENSG00000148180	GSN	1.79357	0.00471955
272	ENSG00000150681	RGS18	1.79933	0.00707711
273	ENSG00000182718	ANXA2	1.79968	0.00472939
274	ENSG00000141298	SSH2	1.79983	0.00654472
275	ENSG00000159840	ZYX	1.80072	0.00566325
276	ENSG00000109861	CTSC	1.80758	0.00401483
277	ENSG00000226564	FTH1P20	1.81404	0.00375576
278	ENSG00000136167	LCP1	1.8253	0.00365054
279	ENSG00000170776	AKAP13	1.83122	0.00483993
280	ENSG00000229989	MIR181A1HG	1.83246	0.00725916
281	ENSG00000237264	FTH1P11	1.83273	0.00358483
282	ENSG00000175463	TBC1D10C	1.83459	0.00832
283	ENSG00000227376	FTH1P16	1.83858	0.00347363
284	ENSG00000232273	FTH1P1	1.84116	0.00431236
285	ENSG00000232187	FTH1P7	1.84251	0.00335138
286	ENSG00000186517	ARHGAP30	1.84446	0.00528704
287	ENSG00000150347	ARID5B	1.84898	0.0046438
288	ENSG00000167996	FTH1	1.85745	0.00301574
289	ENSG00000108405	P2RX1	1.86046	0.00481021
290	ENSG00000256235	SMIM3	1.86184	0.00495672
291	ENSG00000121858	TNFSF10	1.8671	0.00848599
292	ENSG00000157600	TMEM164	1.86872	0.0038146
293	ENSG00000139318	DUSP6	1.87246	0.00347055
294	ENSG00000141526	SLC16A3	1.87658	0.00416999
295	ENSG00000223361	FTH1P10	1.88342	0.00268946
296	ENSG00000138378	STAT4	1.88487	0.00832968
297	ENSG00000074370	ATP2A3	1.88528	0.00405087
298	ENSG00000138061	CYP1B1	1.88737	0.00312159
299	ENSG00000130592	LSP1	1.88806	0.00596205
300	ENSG00000181019	NQO1	1.89152	0.00603672
301	ENSG00000132965	ALOX5AP	1.89881	0.00294156
302	ENSG00000169508	GPR183	1.89961	0.00549977
303	ENSG00000102312	PORCN	1.90913	0.00570451
304	ENSG00000254521	SIGLEC12	1.91412	0.00622835
305	ENSG00000146112	PPP1R18	1.91859	0.00519994
306	ENSG00000166145	SPINT1	1.92075	0.00490937
307	ENSG00000126860	EVI2A	1.92146	0.00871856
308	ENSG00000230204	FTH1P5	1.92846	0.00226347
309	ENSG00000204472	AIF1	1.92916	0.00469584
310	ENSG00000082074	FYB1	1.93002	0.00420811
311	ENSG00000009790	TRAF3IP3	1.93095	0.00488208
312	ENSG00000185291	IL3RA	1.93162	0.00315751
313	ENSG00000134107	BHLHE40	1.93621	0.00286386
314	ENSG00000067955	CBFB	1.94614	0.0033556
315	ENSG00000234975	FTH1P2	1.9466	0.00206065
316	ENSG00000110031	LPXN	1.95284	0.00274461
317	ENSG00000105048	TNNT1	1.95609	0.00610714
318	ENSG00000135046	ANXA1	1.96204	0.00250034
319	ENSG00000088053	GP6	1.96226	0.00776396
320	ENSG00000186827	TNFRSF4	1.96488	0.00868914
321	ENSG00000168899	VAMP5	1.96814	0.00712406
322	ENSG00000213362	FTH1P12	1.96936	0.00187976
323	ENSG00000186792	HYAL3	1.96981	0.0041353
324	ENSG00000155926	SLA	1.97092	0.00533108
325	ENSG00000166091	CMTM5	1.9753	0.00519797
326	ENSG00000185905	C16orf54	1.98303	0.00425105
327	ENSG00000115756	HPCAL1	1.98358	0.0023843
328	ENSG00000218980	FTH1P15	1.98525	0.00209707
329	ENSG00000163171	CDC42EP3	1.99604	0.00337607
330	ENSG00000105383	CD33	2.00834	0.00296711
331	ENSG00000173372	C1QA	2.01402	0.00466948
332	ENSG00000168685	IL7R	2.01884	0.00330488
333	ENSG00000139679	LPAR6	2.02389	0.00438349
334	ENSG00000115165	CYTIP	2.02524	0.00217658
335	ENSG00000143110	C1orf162	2.02615	0.00195554
336	ENSG00000072694	FCGR2B	2.02947	0.00221156
337	ENSG00000073849	ST6GAL1	2.03209	0.00183553
338	ENSG00000160255	ITGB2	2.04739	0.00188499
339	ENSG00000105755	ETHE1	2.04989	0.00701402
340	ENSG00000197694	SPTAN1	2.07117	0.00471559
341	ENSG00000011600	TYROBP	2.07316	0.0017218
342	ENSG00000205744	DENND1C	2.07788	0.00274341
343	ENSG00000282608	ADORA3	2.07823	0.00200813
344	ENSG00000086730	LAT2	2.0793	0.00151537
345	ENSG00000143546	S100A8	2.08062	0.00337001
346	ENSG00000153071	DAB2	2.08719	0.00239237
347	ENSG00000136286	MYO1G	2.08808	0.00144335
348	ENSG00000154127	UBASH3B	2.09047	0.00185922
349	ENSG00000176105	YES1	2.09163	0.00200629
350	ENSG00000103855	CD276	2.09198	0.00234836
351	ENSG00000260314	MRC1	2.09345	0.00164269
352	ENSG00000185862	EVI2B	2.09839	0.00206905
353	ENSG00000102007	PLP2	2.09912	0.00126711
354	ENSG00000146070	PLA2G7	2.0992	0.00370311
355	ENSG00000035720	STAP1	2.09956	0.00160259
356	ENSG00000122862	SRGN	2.09967	0.00098022
357	ENSG00000187210	GCNT1	2.10219	0.00357838
358	ENSG00000130429	ARPC1B	2.10519	0.000965513
359	ENSG00000103490	PYCARD	2.10574	0.00508446
360	ENSG00000197405	C5AR1	2.11007	0.00379684
361	ENSG00000026025	VIM	2.11009	0.00129103
362	ENSG00000117533	VAMP4	2.11411	0.00201327
363	ENSG00000110841	PPFIBP1	2.11579	0.00136755
364	ENSG00000176658	MYO1D	2.12218	0.00275605
365	ENSG00000135077	HAVCR2	2.12224	0.00201513
366	ENSG00000102879	CORO1A	2.12651	0.00116094
367	ENSG00000163736	PPBP	2.12897	0.00372517
368	ENSG00000198771	RCSD1	2.1305	0.00189479
369	ENSG00000147168	IL2RG	2.13162	0.000975077
370	ENSG00000114480	GBE1	2.1342	0.00135118
371	ENSG00000027869	SH2D2A	2.14025	0.00159574
372	ENSG00000140030	GPR65	2.14686	0.00127164
373	ENSG00000163737	PF4	2.14983	0.00488706
374	ENSG00000139289	PHLDA1	2.1557	0.001318
375	ENSG00000164674	SYTL3	2.15823	0.00239074
376	ENSG00000149573	MPZL2	2.16106	0.00216164
377	ENSG00000196396	PTPN1	2.16255	0.00103482
378	ENSG00000186891	TNFRSF18	2.16943	0.0015584
379	ENSG00000136689	IL1RN	2.17123	0.00109001
380	ENSG00000167414	GNG8	2.1756	0.00535114
381	ENSG00000115956	PLEK	2.18067	0.00104991
382	ENSG00000108846	ABCC3	2.18196	0.00235002
383	ENSG00000149179	C11orf49	2.1824	0.00126691
384	ENSG00000164220	F2RL2	2.19126	0.00258378
385	ENSG00000164683	HEY1	2.19489	0.00119489
386	ENSG00000242574	HLA-DMB	2.2009	0.00694807
387	ENSG00000235863	B3GALT4	2.20646	0.00465237
388	ENSG00000162976	PQLC3	2.20723	0.0034913
389	ENSG00000132185	FCRLA	2.21044	0.00512974
390	ENSG00000184371	CSF1	2.22275	0.000785449
391	ENSG00000111913	RIPOR2	2.22697	0.00209856
392	ENSG00000136235	GPNMB	2.22801	0.00158117
393	ENSG00000042493	CAPG	2.25041	0.000552616
394	ENSG00000179639	FCER1A	2.25233	0.000586435
395	ENSG00000041353	RAB27B	2.25236	0.00115807
396	ENSG00000167601	AXL	2.25314	0.00145574
397	ENSG00000077984	CST7	2.27266	0.000911424
398	ENSG00000026297	RNASET2	2.27312	0.000773046
399	ENSG00000164400	CSF2	2.27483	0.00565224
400	ENSG00000261371	PECAM1	2.2754	0.000982361
401	ENSG00000011422	PLAUR	2.27772	0.000663317
402	ENSG00000163297	ANTXR2	2.28009	0.000722357
403	ENSG00000181649	PHLDA2	2.28152	0.00198571
404	ENSG00000134955	SLC37A2	2.28207	0.000944502
405	ENSG00000071246	VASH1	2.28391	0.00208142
406	ENSG00000239998	LILRA2	2.2902	0.00170863
407	ENSG00000171051	FPR1	2.29193	0.00120566
408	ENSG00000163106	HPGDS	2.29987	0.000636336
409	ENSG00000168461	RAB31	2.30938	0.00109117
410	ENSG00000106366	SERPINE1	2.31065	0.000486405
411	ENSG00000026508	CD44	2.31757	0.000444806
412	ENSG00000198520	ARMH1	2.31782	0.00653527
413	ENSG00000110092	CCND1	2.31893	0.000673428
414	ENSG00000159339	PADI4	2.3273	0.00109764
415	ENSG00000169429	CXCL8	2.33622	0.000301658
416	ENSG00000170458	CD14	2.33668	0.00257763
417	ENSG00000168890	TMEM150A	2.34622	0.00319614
418	ENSG00000186074	CD300LF	2.35254	0.00112809
419	ENSG00000134242	PTPN22	2.35911	0.00054063
420	ENSG00000159189	C1QC	2.36501	0.00167882
421	ENSG00000154451	GBP5	2.37923	0.000943138
422	ENSG00000121966	CXCR4	2.38574	0.000711476
423	ENSG00000100234	TIMP3	2.38924	0.000265649
424	ENSG00000163219	ARHGAP25	2.39307	0.000415703
425	ENSG00000092096	SLC22A17	2.3947	0.000483998
426	ENSG00000134460	IL2RA	2.40175	0.000741165
427	ENSG00000229056	AC020571.1	2.41017	0.00256586
428	ENSG00000051523	CYBA	2.41673	0.000656247
429	ENSG00000109321	AREG	2.42899	0.000222661
430	ENSG00000168350	DEGS2	2.43423	0.00230222
431	ENSG00000139626	ITGB7	2.44259	0.000575741
432	ENSG00000167851	CD300A	2.44424	0.000475585
433	ENSG00000143369	ECM1	2.45791	0.000523335
434	ENSG00000203805	PLPP4	2.46168	0.00611263
435	ENSG00000118785	SPP1	2.4824	0.00104701
436	ENSG00000133101	CCNA1	2.492	0.000443884
437	ENSG00000105205	CLC	2.50125	0.000149837
438	ENSG00000253882	AC099548.2	2.50694	0.00250637
439	ENSG00000166401	SERPINB8	2.51194	0.00389914
440	ENSG00000122711	SPINK4	2.51452	0.000765106
441	ENSG00000105492	SIGLEC6	2.51817	0.000194984
442	ENSG00000014641	MDH1	2.52676	0.000133629
443	ENSG00000067113	PLPP1	2.53001	0.000115878
444	ENSG00000185475	TMEM179B	2.53598	0.000242357
445	ENSG00000275302	CCL4	2.54236	0.00110647
446	ENSG00000281103	TRG-AS1	2.54709	0.00224844
447	ENSG00000154188	ANGPT1	2.57663	0.000520105
448	ENSG00000197415	VEPH1	2.5954	0.00973486
449	ENSG00000092068	SLC7A8	2.61224	0.000165098
450	ENSG00000186522	SEPT10	2.63144	0.000162197
451	ENSG00000234465	PINLYP	2.653	0.00468247
452	ENSG00000140279	DUOX2	2.65434	0.000126339
453	ENSG00000141753	IGFBP4	2.66819	0.000251767
454	ENSG00000167460	TPM4	2.66956	5.3668e-05
455	ENSG00000121064	SCPEP1	2.683	0.000321648
456	ENSG00000169442	CD52	2.6922	5.38305e-05
457	ENSG00000126759	CFP	2.69538	0.000203909
458	ENSG00000134594	RAB33A	2.70214	0.000437707
459	ENSG00000108691	CCL2	2.71029	5.14846e-05
460	ENSG00000254332	AF201337.1	2.716	0.0002062
461	ENSG00000204475	NCR3	2.74969	0.00346582
462	ENSG00000123342	MMP19	2.75273	0.00530887
463	ENSG00000211772	TRBC2	2.7773	6.2491e-05
464	ENSG00000175294	CATSPER1	2.79985	0.000757797
465	ENSG00000168060	NAALADL1	2.83521	0.00698224
466	ENSG00000249992	TMEM158	2.85015	0.000442031
467	ENSG00000110848	CD69	2.85493	2.39806e-05
468	ENSG00000133636	NTS	2.85869	0.000707784
469	ENSG00000159200	RCAN1	2.86732	5.74091e-05
470	ENSG00000267278	MAP3K14-AS1	2.87903	0.000509303
471	ENSG00000142615	CELA2A	2.88983	3.13532e-05
472	ENSG00000251002	AC244502.1	2.90516	0.000230265
473	ENSG00000113924	HGD	2.90923	0.00126742
474	ENSG00000064886	CHI3L2	2.91127	0.00144903
475	ENSG00000004468	CD38	2.91556	0.000145127
476	ENSG00000203783	PRR9	2.92826	0.000648813
477	ENSG00000169439	SDC2	2.92955	0.000440675
478	ENSG00000274736	CCL23	2.96075	0.000140265
479	ENSG00000100097	LGALS1	2.97812	1.06402e-05
480	ENSG00000115602	IL1RL1	2.99018	1.53958e-05
481	ENSG00000010278	CD9	3.00267	1.53563e-05
482	ENSG00000166863	TAC3	3.01746	0.00303034
483	ENSG00000215704	CELA2B	3.07135	1.37893e-05
484	ENSG00000100453	GZMB	3.07556	0.00150592
485	ENSG00000233355	CHRM3-AS2	3.09064	5.45228e-05
486	ENSG00000167580	AQP2	3.09441	6.95675e-05
487	ENSG00000227507	LTB	3.11673	0.000677026
488	ENSG00000163814	CDCP1	3.13616	8.03665e-06
489	ENSG00000211751	TRBC1	3.15603	8.14967e-05
490	ENSG00000106123	EPHB6	3.16697	4.90365e-06
491	ENSG00000169908	TM4SF1	3.18938	7.33753e-06
492	ENSG00000125538	IL1B	3.25822	2.80831e-06
493	ENSG00000198452	OR14L1P	3.26682	0.00129564
494	ENSG00000125931	CITED1	3.37364	3.29231e-05
495	ENSG00000101082	SLA2	3.38785	0.000186692
496	ENSG00000274021	AC024909.2	3.4182	0.00618727
497	ENSG00000152377	SPOCK1	3.49602	0.000196633
498	ENSG00000258791	LINC00520	3.56938	0.000924178
499	ENSG00000276085	CCL3L1	3.59701	7.45011e-06
500	ENSG00000231769	AL035701.1	3.60634	0.00303356
501	ENSG00000155324	GRAMD2B	3.62735	5.66436e-05
502	ENSG00000132329	RAMP1	3.66307	3.2346e-07
503	ENSG00000136717	BIN1	3.73423	5.80042e-05
504	ENSG00000137801	THBS1	3.73778	7.00346e-08
505	ENSG00000115461	IGFBP5	3.79044	1.25259e-06
506	ENSG00000261040	WFDC21P	3.89107	0.00109372
507	ENSG00000131435	PDLIM4	3.90437	1.43271e-05
508	ENSG00000102970	CCL17	4.05319	0.00583793
509	ENSG00000277632	CCL3	4.36159	0.000113108
510	ENSG00000141744	PNMT	4.61665	1.01237e-06
511	ENSG00000140274	DUOXA2	5.00333	1.63792e-10
512	ENSG00000128918	ALDH1A2	5.19836	5.71063e-09
513	ENSG00000108702	CCL1	5.50876	3.04555e-07
514	ENSG00000201674	RF00012	Inf	0.00137718
515	ENSG00000211829	TRDC	Inf	0.00301577
