# Supplementary material for: Genome-Wide Transcriptional Regulation of the Long Non-coding RNA Steroid Receptor RNA Activator in Human Erythroblasts
Source: Front Genet. 2020 Aug 11;11:850. doi: 10.3389/fgene.2020.00850 (PMC7431964; doi:10.3389/fgene.2020.00850)
Supplement: Supplementary file 18 [file Table_6.XLSX]

## Sheet: CD36 down-reg of SRA-KD GO term
	GO	Term	Count	PValue	Genes
1	GO:0006260	DNA replication	26	6.95162e-18	MCM2, RPA2, RRM1, LIG1, CDC6, RPA3, DTL, CDK1, MCM5, GINS2, EXO1, MCM4, MCM7, MCM10, POLE2, CHTF18, POLD1, ACHE, CDC45, FEN1, RFC3, RFC4, ORC6, PTMS, PCLAF, RRM2
2	GO:0051301	cell division	34	3.4294e-16	CENPW, CENPX, CENPF, CDCA2, RAN, KIFC1, LIG1, CDCA3, CDC6, CDK1, DSN1, BIRC5, HAUS8, BUB1B, MCM5, TPX2, TUBA1B, SPC25, SPAG5, MAD2L1, CCNB2, CCNA2, SMC4, CKS2, PTTG1, KIF2C, CDC20, ANAPC11, CKS1B, CDCA5, SPC24, SKA3, FAM83D, UBE2C
3	GO:0007067	mitotic nuclear division	27	9.86871e-14	CENPW, CENPX, CENPF, CDCA2, PBK, RAN, CDCA3, CDC6, CDK1, BIRC5, HAUS8, BUB1B, TPX2, SPC25, CCNB2, CCNA2, PKMYT1, KIF22, PTTG1, KIF2C, CDC20, ANAPC11, CDCA5, SPC24, ANLN, SKA3, FAM83D
4	GO:0000082	G1/S transition of mitotic cell cycle	19	3.17853e-13	MCM2, PKMYT1, RPA2, TYMS, DHFR, CDC45, RPA3, CDC6, CDK1, CDCA5, CDKN3, MCM5, ORC6, SKP2, RRM2, MCM4, MCM7, MCM10, POLE2
5	GO:0007062	sister chromatid cohesion	15	1.81935e-08	CENPK, CENPF, CENPU, KIF22, CENPM, KIF2C, CDC20, DSN1, BIRC5, CDCA5, BUB1B, SPC24, SPC25, CENPH, MAD2L1
6	GO:0006270	DNA replication initiation	9	6.94684e-08	MCM2, MCM5, ORC6, CDC45, MCM4, MCM7, MCM10, POLE2, CDC6
7	GO:0000722	telomere maintenance via recombination	8	5.8127e-06	RFC3, RPA2, RFC4, POLD1, FEN1, LIG1, POLE2, RPA3
8	GO:0034080	CENP-A containing nucleosome assembly	8	1.51141e-05	CENPW, CENPX, CENPK, HJURP, HIST1H4C, CENPU, CENPH, CENPM
9	GO:0000083	regulation of transcription involved in G1/S transition of mitotic cell cycle	6	1.98315e-05	CDK1, TYMS, DHFR, CDC45, RRM2, CDC6
10	GO:0042026	protein refolding	5	5.2985e-05	HSP90AA1, DNAJA4, HSPD1, HSPA1B, HSPA1A
11	GO:0006281	DNA repair	15	6.06854e-05	RAD51AP1, CENPX, FANCA, UBE2T, POLD1, KIF22, UNG, PTTG1, FEN1, LIG1, FANCI, RPA3, CDK1, EXO1, POLE2
12	GO:0006783	heme biosynthetic process	6	7.7889e-05	HMBS, FECH, TMEM14C, ALAS2, CPOX, UROS
13	GO:0008283	cell proliferation	16	8.73289e-05	GFI1B, SRA1, TYMS, CENPF, ACHE, CKS2, KIF2C, CDK1, CKS1B, BUB1B, TPX2, SKP2, MCM7, DTYMK, MCM10, FAM83D
14	GO:0007049	cell cycle	9	0.021126	MCM2	CKS1B	CDKN3	HJURP	CHTF18	ESCO2	DTYMK	GMNN	CDC20
15	GO:0030218	erythrocyte differentiation	4	0.0398093	TRIM10, ALAS2, KLF1, AHSP
