# Supplementary material for: Genome-Wide Transcriptional Regulation of the Long Non-coding RNA Steroid Receptor RNA Activator in Human Erythroblasts
Source: Front Genet. 2020 Aug 11;11:850. doi: 10.3389/fgene.2020.00850 (PMC7431964; doi:10.3389/fgene.2020.00850)
Supplement: Supplementary file 19 [file Table_7.XLSX]

## Sheet: CD36 up-reg of SRA-KD GO term
	GO	Term	Count	PValue	Genes
1	GO:0006954	inflammatory response	36	8.75904e-23	GBP5, CCL4, IGFBP4, ECM1, C5AR1, CCL17, CCL3L1, C3AR1, FPR1, CD14, CCL3, ANXA1, PF4, CYBA, ITGB2, THBS1, PYCARD, CSF1, NCR3, SPP1, AIF1, IL1B, S100A8, IL2RA, CCL2, TNFRSF4, CCL1, TNFRSF18, HAVCR2, AXL, LYZ, CXCR4, CCL23, PPBP, HYAL3, CXCL8
2	GO:0006955	immune response	32	6.7591e-19	CCL4, C5AR1, CFP, HLA-DMB, TNFSF10, CCL3, PF4, THBS1, C1QC, CSF2, CTSC, NCR3, IL1B, IL1RL1, FCGR2B, IL2RA, FTH1, CCL2, TNFRSF4, TNFRSF18, CD276, GPR65, IL7R, FYB1, IL1RN, CCL23, PPBP, LTB, GPR183, IL2RG, CXCL8, CST7
3	GO:0007165	signal transduction	48	4.54195e-14	CCL4, LILRA2, C5AR1, IGFBP4, ECM1, P2RX1, TYROBP, CD38, FPR1, TNFSF10, ARHGAP30, ANXA1, RCAN1, ARHGAP25, PYCARD, IL1RL1, IL1B, EVI2A, LGALS1, FCGR2B, SH2D2A, MRC1, CCL2, PECAM1, CCL1, SLC20A1, TNFRSF18, CDC42EP3, CD300A, DAPK1, IL7R, SPOCK1, AXL, FYB1, CD33, PLAUR, CD69, CCL23, SLC22A17, ZYX, LPXN, LTB, PLPP4, IL2RG, NTS, CXCL8, HPGDS, IGFBP5
4	GO:0030593	neutrophil chemotaxis	14	1.09292e-13	S100A8, CCL4, CCL2, C5AR1, CCL1, CCL17, CCL3L1, CCL3, ITGB2, CCL23, PPBP, JAML, IL1B, CXCL8
5	GO:0070098	chemokine-mediated signaling pathway	11	6.09754e-11	CCL4, CCL2, CCL1, CCL23, CXCR4, CCL17, PPBP, CCL3L1, CCL3, CXCL8, PF4
6	GO:0071346	cellular response to interferon-gamma	11	2.42391e-10	CCL4, GBP5, MRC1, CCL2, CCL1, CCL23, CCL17, AIF1, CCL3L1, DAPK1, CCL3
7	GO:0007186	G-protein coupled receptor signaling pathway	19	3.21753e-10	CCL4, RGS18, CCL2, CCL1, CCL17, CCL3L1, C3AR1, GNG8, FPR1, RAMP1, GPR65
8	GO:0050729	positive regulation of inflammatory response	11	4.4901e-10	S100A8, CCL4, IL17RB, CCL2, CCL1, SERPINE1, CCL23, CCL3L1, IL1RL1, PLA2G7, CCL3
9	GO:0070374	positive regulation of ERK1 and ERK2 cascade	15	4.59241e-10	CCL4, CCL2, C5AR1, CCL1, CCL17, PTPN22, CCL3L1, CCL3, ANGPT1, HAVCR2, CD44, CCL23, PYCARD, GPR183, GPNMB
10	GO:0007267	cell-cell signaling	13	1.63728e-09	CCL4, CCL17, C1QA, SIGLEC6, TNFSF10, CCL3, CD33, CCL23, ITGB2, ZYX, LTB, AREG, IL1B
11	GO:0048247	lymphocyte chemotaxis	6	2.28736e-06	CCL2, CCL1, CCL23, CCL17, CCL3L1, CCL3
12	GO:0010759	positive regulation of macrophage chemotaxis	5	6.44475e-06	CCL2, C5AR1, THBS1, CSF1, C3AR1
13	GO:0050900	leukocyte migration	11	1.1298e-05	SLC7A8, PECAM1, CD44, C5AR1, ITGB2, GP6, YES1, C3AR1, JAML, FPR1, ANGPT1
14	GO:0042102	positive regulation of T cell proliferation	8	1.86276e-05	HAVCR2, SASH3, CORO1A, AIF1, CD276, IL1B, HLA-DMB, ANXA1
15	GO:0030168	platelet activation	6	0.038717	AXL, P2RX1, GP6, CD9, F2RL2, PF4
